# Supplementary material for: Biphasic Metabolism and Host Interaction of a Chlamydial Symbiont
Source: mSystems. 2017 May 30;2(3):e00202-16. doi: 10.1128/mSystems.00202-16 (PMC5451489; doi:10.1128/mSystems.00202-16)
Supplement: DATA SET S1 [file sys003172105sd7.xlsx]

## Sheet: Sheet1
Protochlamydia amoebophila UWE25
										log2RPKM values
old locus tag (used in this study)	gene name	new NCBI locus tag	temporal class	Pfam domains, families, repeats (bit score >=25)	EffectiveT3	detected in EB proteome	function (ConsPred)	eggNOG description	comment	2 hpi_1	2 hpi_2	2 hpi_3	48 hpi_1	48 hpi_2	48 hpi_3	96 hpi_1	96 hpi_2	96 hpi_3	extracellular_1	extracellular_2	extracellular_3
pc0003		PC_RS00010	const	NA	N	N	Putative uncharacterized protein	V-type ATP synthase subunit I (EC 3.6.3.14)		8.60513	8.92688	8.21513	8.60225	8.52665	8.7735	9.0765	9.34529	8.99326	9.32804	9.33365	9.33261
pc0004		PC_RS00015	mid	NA	N	Y	Putative uncharacterized protein		pCOMP: (putative) integral OMP	9.13252	9.92703	10.2247	11.4804	11.4726	11.4852	10.1001	10.2447	10.1028	9.52973	9.51843	9.87589
pc0005		PC_RS00020	late II	XFP,XFP_C,XFP_N	N	Y	Probable phosphoketolase	D-xylulose 5-phosphate/D-fructose 6-phosphate phosphoketolase		8.16574	8.19471	8.70535	7.51286	7.54021	7.67876	9.8709	9.86872	9.53404	10.1934	10.4324	10.348
pc0007		PC_RS00030	const	Acyltransferase,MFS_1	N	N	Putative uncharacterized protein	Efflux Protein		6.97842	9.07778	8.00345	8.87849	8.93217	8.62072	8.54216	8.87749	8.84672	8.67245	8.61292	8.441
pc0008	recC	PC_RS00035	const	Exonuc_V_gamma	N	N	Putative exodeoxyribonuclease V gamma chain	Exodeoxyribonuclease v, gamma		8.31169	8.61964	7.01479	8.16966	7.88661	8.2106	7.49647	7.08442	7.64805	7.47796	7.50287	7.36049
pc0009	recB	PC_RS00040	const	PDDEXK_1,UvrD_C,UvrD_C,UvrD-helicase	N	N	Putative exodeoxyribonuclease V beta chain	Exodeoxyribonuclease V, beta		8.13869	9.39006	10.1637	9.64931	9.65869	9.55218	8.98888	9.47911	9.50522	9.51739	9.441	9.35141
pc0010	recD	PC_RS00045	const	UvrD_C_2,AAA_30	N	N	Putative exodeoxyribonuclease V alpha chain recD	Exodeoxyribonuclease V, Alpha		8.031	7.96044	9.47108	8.52145	8.62787	8.63431	8.7128	8.80374	8.69943	8.68813	8.5317	8.33122
pc0012		PC_RS00055	early I	NA	Y	N	Putative uncharacterized protein			9.76555	9.42197	8.9326	2.15515	0.361478	-	-	1.45791	2.58604	8.05514	9.49397	10.1099
pc0013	ssuA	PC_RS00060	late II	NMT1_2	N	Y	Putative substrate-binding protein of aliphatic sulfonate ABC transporter			7.02933	6.54373	5.4694	5.25267	5.42184	5.44282	6.90377	7.01708	6.66716	6.91594	7.00649	6.98549
pc0014	ssuB	PC_RS00065	late II	ABC_tran	N	N	Uncharacterized ABC transporter ATP-binding protein MJ0412			6.50509	4.21214	6.30774	4.40476	4.39958	3.94412	5.77381	5.80267	5.57261	6.21202	6.36801	6.26912
pc0015	ssuC	PC_RS00070	NA	BPD_transp_1	N	N	Putative ABC transporter permease protein MJ0413			7.59396	-	-	5.80502	5.95476	5.67987	7.53879	7.1443	6.73187	7.84694	8.02712	7.92513
pc0017	rfaF	PC_RS00080	const	Glyco_transf_9	N	N	Putative ADP-heptose--lipopolysaccharide heptosyltransferase II	Glycosyltransferase family 9 (heptosyltransferase)		6.82255	6.33695	6.84758	7.7024	7.4262	7.75173	7.54498	8.39525	7.93843	7.68063	7.65911	7.40737
pc0018		PC_RS00085	mid	NA	N	N	Putative uncharacterized protein			4.18956	3.8966	3.40724	5.11199	5.27491	4.92754	4.91199	4.89833	4.70453	4.61067	4.40196	4.32666
pc0019	ruvC	PC_RS00090	NA	RuvC	N	N	Crossover junction endodeoxyribonuclease RuvC	Nuclease that resolves Holliday junction intermediates in genetic recombination. Cleaves the cruciform structure in supercoiled DNA by nicking to strands with the same polarity at sites symmetrically opposed at the junction in the homologous arms and leaves a 5'-terminal phosphate and a 3'-terminal hydroxyl group (By similarity)		-	-	7.00345	7.37981	7.5922	7.75822	7.23137	7.14347	7.62652	7.16156	6.95154	6.90558
pc0020	ruvA	PC_RS00095	const	RuvA_C,HHH_5,RuvA_N	N	N	Holliday junction ATP-dependent DNA helicase RuvA	The RuvA-RuvB complex in the presence of ATP renatures cruciform structure in supercoiled DNA with palindromic sequence, indicating that it may promote strand exchange reactions in homologous recombination. RuvAB is a helicase that mediates the Holliday junction migration by localized denaturation and reannealing. RuvA stimulates, in the presence of DNA, the weak ATPase activity of RuvB (By simil…		4.45191	2.96631	-	4.42196	4.24567	4.28325	4.39674	4.64611	4.37831	4.45082	4.52526	4.12854
pc0022	mnmE	PC_RS00105	const	GTPase_Cys_C,MMR_HSR1,TrmE_N	N	N	tRNA modification GTPase MnmE	Exhibits a very high intrinsic GTPase hydrolysis rate. Involved in the addition of a carboxymethylaminomethyl (cmnm) group at the wobble position (U34) of certain tRNAs, forming tRNA- cmnm(5)s(2)U34 (By similarity)		6.26882	8.19826	8.29386	8.41365	8.26189	8.36179	7.64576	7.97567	7.61026	7.39613	7.30881	7.3598
pc0023	psd	PC_RS00110	early II	PS_Dcarbxylase	N	N	Phosphatidylserine decarboxylase proenzyme	Phosphatidylserine decarboxylase proenzyme		8.35653	7.59082	7.87907	6.97936	7.05837	6.82976	6.58976	6.75015	6.62937	6.40259	6.22887	6.05295
pc0024	TPX	PC_RS00115	const	1-cysPrx_C,AhpC-TSA	N	Y	Thioredoxin peroxidase	Antioxidant, AhpC TSA family		9.50642	10.1908	9.9465	10.0195	10.0845	10.0127	10.2651	10.4997	10.4051	10.809	10.647	10.3817
pc0025		PC_RS00120	early II	Lactamase_B	N	N	Uncharacterized protein aq_2135	Lactamase_B		8.49319	9.7852	8.29583	8.57149	8.52345	8.29899	7.82331	8.21345	8.3492	7.75761	7.61609	7.69454
pc0026		PC_RS00130	early II	NA	N	N	Putative uncharacterized protein			9.18662	9.25122	8.77354	7.73538	7.78738	7.7338	7.24769	7.25154	7.30778	7.32659	7.16293	7.10484
pc0027	prmA	NA	mid	PrmA	N	N	Putative ribosomal protein L11 methyltransferase	Methylates ribosomal protein L11 (By similarity)		-	5.31538	5.82602	6.99343	6.88425	7.12136	7.21147	7.05176	7.53835	7.15946	7.10936	7.1287
pc0028		PC_RS00140	const	NA	N	N	Putative uncharacterized protein			7.80957	6.32397	8.15653	7.86193	7.727	7.6722	7.28094	7.45794	7.45767	7.77687	7.75731	7.73173
pc0029		PC_RS00145	const	Zn-ribbon_8	N	N	Putative uncharacterized protein	Pfam:CxxC_CxxC_SSSS		8.75879	8.85816	9.10576	8.52366	8.71255	8.66413	8.57809	8.75208	8.31174	8.27562	8.15222	8.18105
pc0030	groL1	PC_RS00150	const	Cpn60_TCP1	N	Y	60 kDa chaperonin 1	Prevents misfolding and promotes the refolding and proper assembly of unfolded polypeptides generated under stress conditions (By similarity)		12.7292	12.78	12.7542	13.464	13.5907	13.6229	13.3623	13.2781	13.1537	12.7626	12.6457	12.7405
pc0031	groS1	PC_RS00155	mid	Cpn10	N	Y	10 kDa chaperonin 1	Binds to Cpn60 in the presence of Mg-ATP and suppresses the ATPase activity of the latter (By similarity)		9.47991	10.2422	9.50494	10.6973	10.8727	10.9871	10.794	10.7202	10.5902	10.3022	10.1503	10.2214
pc0032	ybbC	PC_RS00160	const	DUF1343	N	N	Uncharacterized protein YbbC	Protein of unknown function (DUF1343)		7.32448	6.25392	-	6.86158	6.59715	6.34283	6.029	5.6591	5.57	5.62429	5.46186	5.44594
pc0033	putA	PC_RS00165	const	Pro_dh,Aldedh	N	N	Putative bifunctional protein (Proline dehydrogenase and delta-1-pyrroline-5-carboxylate dehydrogenase)	proline dehydrogenase		9.99595	10.0953	10.3995	10.2561	10.4133	10.3901	10.8449	10.7713	10.6983	10.6071	10.4456	10.325
pc0034	pcrA_1	PC_RS00170	const	UvrD-helicase,UvrD_C	N	N	ATP-dependent DNA helicase PcrA	Helicase		11.7294	12.1443	11.6549	11.833	11.8838	11.9295	12.1366	12.0167	12.2736	12.2323	12.1186	11.9957
pc0035		PC_RS09745	NA	Acetyltransf_3	N	N	Putative uncharacterized protein			-	-	4.3929	4.12641	4.65466	4.53624	5.27793	5.12766	5.43866	5.13768	5.15825	4.84767
pc0036		PC_RS00180	late II	NA	N	Y	Putative uncharacterized protein		pCOMP: integral OMP	4.40697	5.65833	4.84704	4.78108	4.42566	5.01028	7.1493	6.83178	6.99233	7.14087	7.33653	7.25656
pc0037	prt1_1	PC_RS00185	early II	Peptidase_M4_C	N	N	Extracellular metalloprotease	Thermolysin metallopeptidase, alpha-helical domain		6.4234	5.47837	6.989	6.42878	6.51063	6.40536	5.04004	5.53667	5.89037	4.8511	4.58118	4.43205
pc0039		PC_RS00195	late II	NA	N	N	Putative uncharacterized protein			4.32184	2.83624	3.34687	3.22478	3.06115	2.77972	3.62924	4.22973	4.36954	4.96581	4.70786	4.64782
pc0040		PC_RS00200	const	TPR_12,TPR_12,TPR_12,TPR_12,CHAT	N	N	Putative uncharacterized protein			7.21916	7.11207	3.92227	6.25334	6.40099	6.48814	6.89269	6.99447	6.60546	6.76133	6.68379	6.79703
pc0042		PC_RS00210	late II	TPR_12,TPR_12,TPR_12,TPR_12,TPR_12,CHAT	Y	N	Putative uncharacterized protein			10.1872	8.32311	9.09678	8.45136	8.37532	8.34321	9.35217	8.8951	8.80911	9.0031	9.02844	8.90984
pc0043		PC_RS00215	early I	NA	Y	N	Putative uncharacterized protein			11.6812	11.9142	11.4468	8.7625	8.8866	8.42025	9.11974	9.23153	9.25228	9.72038	9.65328	9.50759
pc0044		PC_RS00220	early II	TPR_12,TPR_12,TPR_12,TPR_12,CHAT	Y	N	Putative uncharacterized protein			12.9925	13.3369	13.3711	10.1058	10.1468	10.1608	11.0044	10.439	10.5599	10.8225	10.7398	10.687
pc0045		PC_RS00225	early II	TPR_11,TPR_12,TPR_12,CHAT	N	N	Putative uncharacterized protein			13.7203	13.4202	13.4479	9.30889	9.3091	9.09068	8.9402	9.09003	8.89624	9.06504	9.0956	8.79081
pc0046		PC_RS00230	late II	TPR_11,TPR_12,CHAT	Y	N	Putative uncharacterized protein			5.83272	8.22159	6.27279	6.38287	6.00545	6.05356	7.54174	7.74061	7.16145	7.6004	7.53099	7.42213
pc0048		PC_RS09750	late II	LRR_8,LRR_8	Y	N	Putative uncharacterized protein			9.89502	10.0875	8.59813	8.74034	8.68997	8.60129	9.60673	9.45734	9.51627	9.8276	9.64042	9.5391
pc0049		PC_RS00240	late I	zf-Nse	Y	N	Putative uncharacterized protein			8.40173	8.33117	7.25684	8.29701	8.24796	8.17276	9.37677	9.50324	9.63365	9.7708	9.68636	9.59781
pc0050		PC_RS00245	const	NA	N	N	Putative uncharacterized protein			8.17079	9.17061	7.87389	8.9038	9.00321	8.78982	9.42374	9.65659	9.5198	9.06656	8.97952	8.9558
pc0051		PC_RS00250	const	TPR_12,TPR_11,TPR_12,CHAT	Y	N	Putative uncharacterized protein			4.59118	6.69054	7.42357	5.76477	5.61495	5.52037	5.95105	6.18592	6.16043	6.43126	6.40534	6.2987
pc0053		PC_RS00260	early II	TPR_12,TPR_12,TPR_12	Y	N	Putative uncharacterized protein			9.58288	8.68224	10.3304	6.81596	6.70354	6.40914	6.94274	6.53921	6.74678	6.69983	6.7941	6.53852
pc0054		PC_RS00265	early II	TPR_12,TPR_12,TPR_12,TPR_12,CHAT	N	N	Putative uncharacterized protein			9.51516	8.53479	8.90792	5.17312	5.10234	5.41739	5.32293	5.63486	5.53712	5.68248	5.65056	5.34925
pc0055		PC_RS00270	early II	NA	N	N	Putative uncharacterized protein			8.09067	8.07456	8.41527	3.01633	1.84414	2.38868	1.94274	2.52553	3.48374	3.17027	3.3905	3.23761
pc0056		PC_RS00275	early II	NA	Y	N	Putative uncharacterized protein			14.504	14.9573	15.0543	9.93262	9.91138	9.91559	9.21766	9.42678	9.15076	10.0717	10.0996	9.94791
pc0057		PC_RS00280	early II	TPR_12,TPR_12,TPR_12,CHAT	Y	N	Putative uncharacterized protein			14.2852	14.3398	14.304	9.4984	9.46601	9.54778	9.05384	8.73785	8.53955	9.07666	9.04094	8.84852
pc0058		PC_RS00285	early I	TPR_12,TPR_12,CHAT	Y	N	Putative uncharacterized protein			10.0861	9.37809	8.30376	8.05738	8.17889	8.23137	8.66918	8.98287	8.54216	8.75643	8.65343	8.56619
pc0059		PC_RS00290	const	TPR_12,TPR_12,TPR_12,CHAT	Y	N	Putative uncharacterized protein			7.29914	7.07657	7.00224	6.8395	6.94682	6.98688	7.03751	7.25547	7.15818	7.37354	7.32943	7.34941
pc0060		PC_RS00295	const	Peptidase_M4_C	N	N	Putative extracellular metalloproteinase	Thermolysin metallopeptidase, alpha-helical domain		9.04784	10.1472	-	9.63171	9.63103	9.56985	10.2728	10.3261	10.4451	10.3539	10.399	10.2123
pc0061	yoqW	PC_RS00300	const	DUF159	N	N	UPF0361 protein yoqW			3.31953	5.15586	4.92953	3.56712	3.70418	3.27218	3.91644	4.15528	3.66097	3.40374	3.42357	3.526
pc0062		PC_RS00305	early I	NA	Y	N	Putative uncharacterized protein			8.17949	6.99345	7.50409	5.93609	6.04149	6.09221	5.78645	6.07379	5.87635	6.52794	6.45845	6.442
pc0063		PC_RS00310	early II	NA	N	N	Putative uncharacterized protein		putative Inc protein (Heinz et al. 2010)	13.6238	12.9879	13.1494	9.13544	9.13137	9.21428	8.03942	7.91172	8.16538	8.50162	8.95153	9.23814
pc0064		PC_RS00315	const	NA	Y	N	Putative uncharacterized protein			4.9322	3.12468	5.22028	4.67549	4.77843	4.69619	4.52034	4.33054	4.63453	4.32077	4.15436	4.19511
pc0066	rfbN	PC_RS00325	const	Glycos_transf_2	N	N	O antigen biosynthesis rhamnosyltransferase RfbN	Glycosyl transferase family 2		6.80699	7.58442	-	6.7236	6.91625	6.61279	6.42989	6.42772	6.70785	5.93998	5.815	5.63982
pc0067	mreC	PC_RS00330	mid	MreC	N	N	Putative uncharacterized protein	Rod shape-determining protein mreC		5.8622	-	6.88723	8.82677	8.18647	8.12743	8.02942	8.16742	8.12563	7.55522	7.38188	7.43904
pc0069	aspC	PC_RS00335	late II	Aminotran_1_2	N	Y	Aspartate aminotransferase	aromatic amino acid aminotransferase (EC		-	6.48557	6.99621	6.65172	6.80012	6.55458	8.03148	8.54388	8.34081	8.34238	8.19748	8.01135
pc0071	topA	PC_RS00350	const	zf-C4_Topoisom,zf-C4_Topoisom,zf-C4_Topoisom,Toprim,SWIB,Topoisom_bac	N	Y	DNA topoisomerase 1	Releases the supercoiling and torsional tension of DNA, which is introduced during the DNA replication and transcription, by transiently cleaving and rejoining one strand of the DNA duplex. Introduces a single-strand break via transesterification at a target site in duplex DNA. The scissile phosphodiester is attacked by the catalytic tyrosine of the enzyme, resulting in the formation of a DNA-(5'…		8.17172	8.52565	9.03629	9.31093	9.4221	9.3422	8.90257	9.00161	8.903	8.76652	8.72396	8.79161
pc0072	dprA	PC_RS00355	mid	DNA_processg_A	N	N	Putative uncharacterized protein dprA	DNA recombination-mediator protein A		4.59211	6.10651	6.61714	7.85316	7.61587	7.41073	7.78847	7.68161	7.88529	7.33191	7.23015	7.28527
pc0073	aroB	PC_RS00360	mid	DHQ_synthase	Y	N	3-dehydroquinate synthase	3-dehydroquinate synthase (EC 4.2.3.4)		3.84996	-	5.45996	5.56353	5.61676	5.6166	5.04633	5.3545	5.1914	4.98149	4.77837	4.70036
pc0074		NA	late I	NA	N	N	Putative uncharacterized protein		pCOMP: integral OMP	10.2932	10.8797	9.61776	11.0354	11.0037	11.1147	10.5937	10.909	10.8595	11.6081	11.7421	11.5519
pc0076		PC_RS00370	const	NA	N	N	Putative uncharacterized protein			6.85355	6.08784	6.37609	7.24249	7.11784	7.05455	6.61322	6.57382	6.84259	6.13321	6.08705	6.13913
pc0077	parB	PC_RS00375	mid	ParBc	N	N	Probable chromosome-partitioning protein ParB	Involved in chromosome partition. Localize to both poles of the predivisional cell following completion of DNA replication. Binds to the DNA origin of replication (By similarity)		-	5.71199	7.22262	7.27299	7.54631	7.6223	6.65699	7.03333	6.71736	6.00619	6.07745	6.10289
pc0078	copA_1	PC_RS00380	const	HMA,Hydrolase,E1-E2_ATPase	N	Y	Copper-exporting P-type ATPase A	P-type ATPase		6.42573	6.94013	7.28084	7.64089	7.75956	7.49743	7.44494	7.40606	7.35494	7.22543	7.19976	7.22042
pc0079	GAE4	PC_RS00385	const	Epimerase	N	N	UDP-glucuronate 4-epimerase 4	Male sterility protein		6.38124	8.03315	7.08435	6.63602	6.49051	6.34316	6.58911	6.60965	6.49268	6.41124	6.33637	6.21797
pc0081		PC_RS00390	late I	NA	N	Y	Putative uncharacterized protein		pCOMP: lipoprotein	5.84129	6.1333	5.64393	7.02299	7.06528	6.89657	7.17141	7.43603	7.56208	7.49628	7.49083	7.36165
pc0082	nnr	PC_RS00395	const	YjeF_N,Carb_kinase	N	N	Bifunctional NAD(P)H-hydrate repair enzyme Nnr	Carbohydrate kinase		8.3396	8.85401	6.90521	7.63238	7.34531	7.14541	8.17415	8.00037	8.03977	8.1559	8.10403	8.04562
pc0083	gpsA	PC_RS00400	const	NAD_Gly3P_dh_N,NAD_Gly3P_dh_C	N	Y	Glycerol-3-phosphate dehydrogenase [NAD(P)+]	NAD(P)H-dependent glycerol-3-phosphate dehydrogenase		8.22834	4.42082	7.73881	7.65225	7.74834	7.75661	8.34767	7.92436	8.09796	7.94922	7.83331	7.74031
pc0084		NA	const	NYN_YacP	N	N	Putative uncharacterized protein	Pfam:DUF901		5.47649	6.99089	-	7.07457	7.28795	7.08964	7.72944	7.15611	7.37735	7.45298	7.38529	7.37016
pc0085		PC_RS00410	const	Ham1p_like	N	N	Non-canonical purine NTP pyrophosphatase	Pyrophosphatase that hydrolyzes non-canonical purine nucleotides such as XTP and ITP dITP to their respective monophosphate derivatives. Might exclude non-canonical purines from DNA precursor pool, thus preventing their incorporation into DNA and avoiding chromosomal lesions (By similarity)		5.40642	7.50579	9.01642	8.43537	8.23537	8.5748	8.84158	8.31432	8.5223	8.48563	8.52231	8.26282
pc0086	greA	PC_RS00415	mid	GreA_GreB,GreA_GreB_N	N	Y	Transcription elongation factor GreA	Necessary for efficient RNA polymerase transcription elongation past template-encoded arresting sites. The arresting sites in DNA have the property of trapping a certain fraction of elongating RNA polymerases that pass through, resulting in locked ternary complexes. Cleavage of the nascent transcript by cleavage factors such as GreA or GreB allows the resumption of elongation from the new 3'termi…		10.5942	9.99317	10.9188	11.5164	11.6203	11.5307	10.9679	11.1429	11.0013	10.6247	10.6652	10.7729
pc0087		PC_RS00420	late II	NA	N	Y	Putative uncharacterized protein			8.6685	8.41737	8.19103	5.98243	5.8423	6.38684	8.35272	8.26066	8.2966	9.72061	10.2493	10.5435
pc0088		PC_RS00425	late II	Glyco_trans_1_2	N	Y	Putative uncharacterized protein			6.17939	7.50114	8.20442	7.2497	7.18019	7.12035	8.44614	8.12204	8.24444	8.64345	8.93023	9.03519
pc0089	yfhQ	PC_RS00430	mid	HHH,NUDIX_4,HhH-GPD	N	N	Probable A/G-specific adenine glycosylase YfhQ	A G-specific adenine glycosylase		5.09037	5.60477	5.1154	6.87401	6.81107	6.64341	5.81281	6.42207	6.48766	5.93391	6.26174	6.19807
pc0092	hemB	PC_RS00445	late I	ALAD	N	Y	Delta-aminolevulinic acid dehydratase	Delta-aminolevulinic acid dehydratase (EC 4.2.1.24)		6.80598	6.05735	6.56799	7.22883	7.26365	7.26932	7.68642	7.8903	7.83417	7.7784	7.70749	7.60958
pc0093		PC_RS00450	const	DUF940	N	N	Putative uncharacterized protein	Bacterial putative lipoprotein (DUF940)		9.43603	7.5354	8.46107	8.85355	8.98798	8.97364	8.60326	8.58629	8.29773	8.34778	8.39175	8.43527
pc0094	napA	PC_RS00455	const	Na_H_Exchanger	N	N	Putative Na(+)/H(+) antiporter	Sodium/hydrogen exchanger family		8.80756	8.41507	8.51067	8.58122	8.50433	8.27416	9.15362	9.3579	9.0276	9.50355	9.64343	9.48595
pc0095	nqrA	PC_RS00460	late I	NQRA_SLBB,NQRA	N	Y	Na(+)-translocating NADH-quinone reductase subunit A	NQR complex catalyzes the reduction of ubiquinone-1 to ubiquinol by two successive reactions, coupled with the transport of Na( ) ions from the cytoplasm to the periplasm. NqrA to NqrE are probably involved in the second step, the conversion of ubisemiquinone to ubiquinol (By similarity)		6.90296	7.09544	8.928	8.06512	8.13298	8.19419	9.30347	8.88627	8.96457	9.19056	9.25884	9.25205
pc0096	appF	PC_RS00465	const	oligo_HPY,ABC_tran	N	N	Oligopeptide transport ATP-binding protein AppF	ATP-binding protein		7.58878	7.36621	7.29188	7.01269	6.93021	6.65761	6.90682	7.34075	7.48964	7.64872	7.61838	7.42696
pc0097	oppD	PC_RS00470	late I	oligo_HPY,ABC_tran	Y	N	Probable peptide ABC transporter ATP-binding protein y4tR	ABC transporter		-	9.13204	8.05771	8.67944	8.72499	8.87662	9.41808	9.51376	8.89438	9.32144	9.13384	8.96667
pc0098		PC_RS00475	const	PhoU_div	N	N	UPF0111 protein CPn_0681/CP_0066/CPj0681/CpB0708	Protein of unknown function DUF47		8.74668	8.89851	9.18675	9.02728	8.80984	9.08035	7.96216	8.20747	8.40723	8.13442	8.09654	8.09621
pc0099		PC_RS00480	NA	PHO4	N	N	Putative phosphate permease CPn_0680/CP_0067/CPj0680/CpB0707	phosphate permease		9.38714	9.50562	9.22775	9.3763	9.44513	9.36379	8.70094	8.66431	8.676	8.61368	8.47619	8.49353
pc0100		PC_RS00485	NA	NA	N	N	Putative uncharacterized protein			10.7665	10.3805	10.3061	10.6381	10.5006	10.5833	10.4483	10.2577	10.2863	10.2336	10.0409	9.83078
pc0101	oppC_1	PC_RS00490	NA	OppC_N,BPD_transp_1	N	N	Putative oligopeptide transport system permease protein, oppC	ABC transporter, permease protein		-	5.54557	-	4.82473	5.02114	4.93651	5.34922	5.25958	5.03157	5.44337	5.44427	5.38009
pc0102	dppB	PC_RS00495	const	BPD_transp_1	N	N	Putative dipeptide transport system permease protein, dppB	permease protein		3.27574	4.79015	4.30078	4.30993	4.89958	4.79775	5.44297	5.46994	5.49854	5.56555	5.56259	5.39698
pc0103	oppA_1	PC_RS00500	const	SBP_bac_5	N	N	Putative substrate binding proteins, component of oligopeptide permease, oppA	ABC transporter		7.3403	6.49213	7.19541	6.63906	6.35899	6.2241	6.9517	7.02449	6.98498	7.09599	7.0939	6.97739
pc0104		PC_RS00505	const	DsbD_2	N	N	Putative uncharacterized protein			5.82545	-	5.85048	5.43293	4.84414	5.07182	5.81536	5.72156	5.65592	5.98334	5.93276	5.74383
pc0106	glgP	PC_RS00515	late II	Phosphorylase	N	Y	Glycogen phosphorylase	Phosphorylase is an important allosteric enzyme in carbohydrate metabolism. Enzymes from different sources differ in their regulatory mechanisms and in their natural substrates. However, all known phosphorylases share catalytic and structural properties (By similarity)		11.5942	11.3151	11.0888	9.99937	10.1806	10.1869	12.0974	11.9519	11.9328	12.6403	12.7362	12.6523
pc0107		PC_RS00520	mid	NA	Y	N	Putative uncharacterized protein			10.3806	10.2873	9.79796	11.3954	11.3443	11.1522	9.89312	10.0628	10.0306	9.69541	9.63246	9.55935
pc0108	fliY	PC_RS00525	const	SBP_bac_3	N	Y	Putative amino acid ABC transporter, periplasmic amino acid-binding protein	amino acid ABC transporter, periplasmic amino acid-binding protein	pCOMP: (putative) lipoprotein	7.37954	6.30897	6.81961	7.83397	7.91382	7.78171	7.7394	8.1131	7.85387	7.95687	7.94702	7.90152
pc0109	glgC	PC_RS00530	late II	NTP_transferase	N	N	Glucose-1-phosphate adenylyltransferase	Glucose-1-phosphate adenylyltransferase		-	6.82712	5.46329	5.43716	5.3516	5.48109	7.63462	8.01096	7.59426	7.86187	7.89238	7.65347
pc0110		PC_RS00535	const	Metallophos	N	N	Putative uncharacterized protein	Calcineurin-like phosphoesterase		6.72077	6.91325	6.83892	6.8323	6.8935	6.68885	7.52627	7.39765	7.35034	7.74505	7.82497	7.74936
pc0111	nrdD	PC_RS00540	mid	NA	N	Y	Putative ribonucleoside triphosphate reductase			11.8236	12.1156	12.0919	13.687	13.7739	13.8642	13.6132	13.6907	13.5324	12.9177	12.6865	12.5096
pc0113		PC_RS00545	early II	NA	N	N	Putative uncharacterized protein			9.02881	7.99889	8.24649	7.47264	7.66177	7.41367	7.31002	6.98902	7.28766	6.8103	6.84863	6.77704
pc0115		PC_RS00555	const	DUF202	N	N	Putative uncharacterized protein	Domain of unknown function (DUF202)		8.25117	8.18061	-	7.65795	6.82056	7.61885	8.0767	8.38647	8.11727	8.80867	8.8944	8.66136
pc0116		PC_RS00560	const	BatD	N	N	Putative uncharacterized protein			4.32876	6.42813	6.93876	6.18516	5.66532	5.81906	6.1292	6.76175	6.12272	7.01546	7.02049	6.95461
pc0119	batA	PC_RS00575	NA	VWA_2	N	N	Putative batA protein	von Willebrand factor type A domain		6.85596	-	-	4.64951	4.74283	3.43937	5.37194	5.36977	5.51018	5.62543	5.54177	5.34042
pc0120	cicA	PC_RS00580	NA	HAD	N	N	Protein CicA			-	-	5.28525	5.55219	5.66832	5.1413	4.98265	5.33411	5.23637	5.38841	5.04907	5.0193
pc0121		PC_RS00585	late II	Glyco_hydro_63	Y	N	Uncharacterized protein YMR196W			5.21888	6.11179	4.92198	2.97235	3.35086	3.5101	4.77139	4.61721	4.48231	5.15496	5.24328	5.11977
pc0123	rmlA	PC_RS00595	mid	NTP_transferase	N	N	Glucose-1-phosphate thymidylyltransferase	Catalyzes the formation of dTDP-glucose, from dTTP and glucose 1-phosphate, as well as its pyrophosphorolysis (By similarity)		6.84554	7.35994	6.45554	8.02859	8.12282	8.11078	8.13276	7.85531	7.66015	7.6676	7.62029	7.74505
pc0124	rfbC	PC_RS00600	mid	dTDP_sugar_isom	N	N	dTDP-4-dehydrorhamnose 3,5-epimerase	dTDP-4-dehydrorhamnose 3,5-epimerase		5.89266	6.72899	-	7.14475	6.99763	6.89111	7.15942	6.83532	6.85654	6.96808	7.01646	6.99026
pc0125	rfbD	PC_RS00605	const	RmlD_sub_bind	N	N	dTDP-4-dehydrorhamnose reductase	Male sterility protein		6.27938	6.79379	5.1345	6.8553	7.00216	6.99665	6.6732	6.68217	6.74987	6.63922	6.54083	6.45842
pc0126	rfbB_1	PC_RS00610	const	Epimerase	N	N	dTDP-glucose 4,6-dehydratase	dTDP-glucose 4,6-dehydratase		8.37839	8.77731	8.02491	8.82035	8.92302	8.87115	8.67341	8.67123	8.83216	9.0278	8.96362	8.9453
pc0127	emrB	PC_RS00615	const	MFS_1	N	N	Multidrug resistance protein B homolog	Major Facilitator Superfamily		7.13509	-	4.57516	5.39465	5.15379	5.47931	6.16873	6.29029	6.03596	6.58895	6.62891	6.48781
pc0128	emrA	PC_RS00620	const	HlyD	N	N	Multidrug resistance protein A	Multidrug resistance protein		6.50062	6.01502	4.20373	5.53898	5.47809	5.74699	6.49939	6.41553	6.66452	6.86335	6.93776	6.67186
pc0129		PC_RS00625	late II	NA	N	Y	Putative uncharacterized protein			4.09758	5.93391	-	4.15252	4.55149	4.55546	6.00764	6.02296	5.76095	6.65619	6.59838	6.30616
pc0131	yhcT	PC_RS00635	mid	PseudoU_synth_2	N	N	Uncharacterized RNA pseudouridine synthase YhcT	Pseudouridine synthase		4.33805	7.17438	5.36309	7.80287	7.79759	7.24339	7.23041	7.24594	7.22598	6.73134	6.59273	6.63915
pc0132	rpsT	PC_RS00640	const	Ribosomal_S20p	N	Y	30S ribosomal protein S20	Binds directly to 16S ribosomal RNA (By similarity)		10.5862	10.5827	10.4919	10.7225	10.7615	10.91	9.83734	10.0141	10.2911	10.1747	9.98931	10.0391
pc0133		PC_RS00645	early II	Peptidase_S15,PepX_C	N	Y	Putative acylase and diesterase	PepX_C		10.1889	10.1066	10.4297	10.1951	10.1572	10.2176	9.59777	9.57945	9.72695	9.26631	9.16575	9.23406
pc0134		PC_RS00650	const	NTP_transf_3	N	N	Putative uncharacterized protein	Nucleotidyl transferase		10.3467	9.89028	8.56441	9.6619	9.61638	9.38152	9.41896	9.34306	9.48731	9.51608	9.34469	9.35302
pc0135		PC_RS00655	early II	Transpeptidase,PBP_dimer	N	N	Putative uncharacterized protein	penicillin-binding protein		10.6572	9.64112	8.56679	8.82203	8.82433	8.75614	8.59677	8.5946	8.58947	8.62733	8.58859	8.61067
pc0136	rpsB	PC_RS00665	const	Ribosomal_S2	N	Y	30S ribosomal protein S2	30S ribosomal protein S2		10.0947	10.5145	10.6971	11.0953	11.0468	11.0392	10.3996	10.382	10.3884	10.2353	10.2358	10.3893
pc0137	tsf	PC_RS00670	const	UBA,EF_TS	N	Y	Elongation factor Ts	Associates with the EF-Tu.GDP complex and induces the exchange of GDP to GTP. It remains bound to the aminoacyl-tRNA.EF- Tu.GTP complex up to the GTP hydrolysis stage on the ribosome		13.5008	13.7003	13.5352	14.4799	14.5237	14.513	13.5984	13.6748	13.7087	13.5355	13.4763	13.5947
pc0138		PC_RS09755	const	Collagen,Collagen	N	N	Putative uncharacterized protein			10.3068	10.3358	9.93953	9.7289	9.959	10.0879	10.87	10.9202	10.8361	11.0165	11.0506	11.0669
pc0139	mutL	PC_RS00685	const	HATPase_c,MutL_C,DNA_mis_repair	N	Y	DNA mismatch repair protein MutL	This protein is involved in the repair of mismatches in DNA. It is required for dam-dependent methyl-directed DNA mismatch repair. May act as a molecular matchmaker , a protein that promotes the formation of a stable complex between two or more DNA-binding proteins in an ATP-dependent manner without itself being part of a final effector complex (By similarity)		8.60834	8.63731	8.63337	8.8585	8.65577	8.82733	8.45153	8.25821	8.31235	8.32897	8.28359	8.31709
pc0140	cca	PC_RS00690	const	PolyA_pol_RNAbd,PolyA_pol	N	Y	CCA-adding enzyme	poly A polymerase		6.59131	7.9988	5.80899	7.46116	7.61291	7.6153	7.4345	7.36772	7.34508	7.18623	7.11126	6.99629
pc0141	ysgA_1	PC_RS00695	const	SpoU_methylase	N	N	Uncharacterized tRNA/rRNA methyltransferase YsgA	SpoU rRNA Methylase family		6.39776	7.64913	7.15977	6.42496	6.79809	6.57943	6.79158	6.87094	6.78896	6.60088	6.46411	6.30886
pc0142	rsgA	PC_RS00700	const	DUF258	N	N	Putative ribosome biogenesis GTPase RsgA	May play a role in 30S ribosomal subunit biogenesis. Unusual circulary permuted GTPase that catalyzes rapid hydrolysis of GTP with a slow catalytic turnover (By similarity)		6.25899	7.18843	7.50641	7.63035	7.52881	7.51168	7.80396	8.02526	8.08495	7.97681	7.94296	7.81655
pc0143	eno	PC_RS00705	const	Enolase_N,Enolase_C	N	Y	Enolase	Catalyzes the reversible conversion of 2- phosphoglycerate into phosphoenolpyruvate. It is essential for the degradation of carbohydrates via glycolysis (By similarity)		5.43382	8.36326	7.87389	7.60741	7.9064	7.84731	8.25312	8.10656	8.38116	8.2532	8.22361	8.21455
pc0144		PC_RS00710	const	NA	N	N	Putative uncharacterized protein			5.50584	7.02024	-	5.77135	5.66019	5.41118	6.10275	6.18547	6.18432	6.77009	6.76679	6.61001
pc0145		PC_RS00715	mid	BaxI_1	Y	Y	Putative uncharacterized protein			10.7341	11.1554	10.7591	12.0755	12.0105	11.9649	12.2054	12.2588	12.3134	12.358	12.2371	12.0527
pc0146	secA	PC_RS00720	const	SEC-C,SecA_PP_bind,SecA_SW,SecA_DEAD	N	Y	Protein translocase subunit SecA	Part of the Sec protein translocase complex. Interacts with the SecYEG preprotein conducting channel. Has a central role in coupling the hydrolysis of ATP to the transfer of proteins into and across the cell membrane, serving as an ATP-driven molecular motor driving the stepwise translocation of polypeptide chains across the membrane (By similarity)		7.65327	8.06813	8.38612	8.86	9.02046	9.05997	8.47381	8.23335	8.32672	8.30667	8.24832	8.26661
pc0148	aspH	PC_RS09760	NA	Asp_Arg_Hydrox	N	N	Putative aspartyl/asparaginyl beta-hydroxylase (			6.09655	-	-	3.60717	3.06503	3.28764	5.42667	4.83953	5.35999	4.7584	4.74472	4.70211
pc0149	arsAb	PC_RS00735	late I	CitMHS,CitMHS	N	N	Putative arsenical pump membrane protein	Arsenical pump membrane protein		4.87566	5.97502	-	5.43067	5.45885	5.57455	6.73195	6.12644	6.47696	6.67592	6.77881	6.60134
pc0150		PC_RS00740	const	NA	N	N	Putative uncharacterized protein			9.93137	10.3556	10.3714	10.0184	9.91453	9.92434	10.2755	10.2828	10.1703	10.6756	10.5567	10.5761
pc0151	lpdA	PC_RS00745	const	Pyr_redox,Pyr_redox_dim,Pyr_redox_2	N	Y	Dihydrolipoyl dehydrogenase	dihydrolipoamide dehydrogenase (EC 1.8.1.4)		7.42134	7.93574	8.27645	8.66591	8.77678	8.83857	8.88074	8.83517	8.75643	8.4644	8.32371	8.26865
pc0152	lipA	PC_RS00750	const	Radical_SAM	N	N	Lipoyl synthase	Catalyzes the radical-mediated insertion of two sulfur atoms into the C-6 and C-8 positions of the octanoyl moiety bound to the lipoyl domains of lipoate-dependent enzymes, thereby converting the octanoylated domains into lipoylated derivatives (By similarity)		7.83769	7.03016	6.95583	8.31998	8.25815	8.27354	8.54401	8.46413	8.31893	8.35326	8.17844	8.1416
pc0153		PC_RS00755	const	NA	N	N	Putative uncharacterized protein			8.05974	7.98918	9.08478	8.76019	8.71005	8.54469	8.69972	8.73248	8.76796	8.80499	8.72381	8.6567
pc0154		NA	early II	Sel1,Sel1,Sel1,Sel1,Sel1	N	N	Putative uncharacterized protein	SEL1		11.21	10.9589	10.9549	7.83394	7.99713	7.77444	7.88452	8.25786	7.79097	7.88609	7.78077	7.6227
pc0155		PC_RS00765	mid	Thy1,Thy1	Y	Y	UPF0159 protein TC_0921	UPF0159 protein CPn_0746 CP_1126 CPj0746 CpB0774		9.64994	9.79511	9.42122	10.7488	10.6878	10.8414	9.98973	10.2601	10.1708	10.0556	10.0307	10.0554
pc0158		PC_RS00775	early II	NA	N	N	Putative uncharacterized protein			10.4919	8.19892	9.12459	8.20512	7.97973	8.15328	6.93747	7.60409	7.14726	6.60616	6.82741	6.59868
pc0159		PC_RS00780	early II	Rsm22	N	Y	Putative uncharacterized protein	Mitochondrial small ribosomal subunit Rsm22		11.8757	12.0875	11.3917	11.5062	11.4193	11.5775	10.9052	10.6678	10.8258	10.3786	10.3394	10.2964
pc0160	yjbC	PC_RS00785	early II	S4,PseudoU_synth_2	N	N	Uncharacterized RNA pseudouridine synthase aq_1464	Pseudouridine synthase		10.1713	9.68571	9.43081	9.4913	9.44465	9.19082	8.69164	9.24889	8.97826	8.43048	8.32776	8.26061
pc0161	gpmA	PC_RS00790	const	His_Phos_1	N	Y	2,3-bisphosphoglycerate-dependent phosphoglycerate mutase	Catalyzes the interconversion of 2-phosphoglycerate and 3-phosphoglycerate (By similarity)		9.15757	7.93501	7.86068	9.59735	9.56568	9.47795	9.25852	9.26863	9.34701	9.14777	8.97253	8.96954
pc0162	iscS	PC_RS00795	const	Aminotran_5	Y	N	Cysteine desulfurase	Cysteine desulfurase		4.29551	6.48799	2.99862	6.14717	5.94713	6.24816	6.03389	5.87265	5.65955	5.95378	5.85512	5.87585
pc0163		PC_RS00800	const	NifU,NifU_N	N	N	Putative iron-sulfur cluster assembly protein nifU	NifU-like protein		8.14696	6.85401	7.9496	8.02681	8.3481	8.44658	8.1959	8.2475	8.06247	8.27953	8.22258	8.24317
pc0164		PC_RS00805	early II	NA	N	N	Putative uncharacterized protein		putative Inc protein (Heinz et al. 2010)	8.8128	8.78663	8.53828	7.09601	6.61544	6.83362	6.06575	6.61107	6.19172	6.49905	6.55021	6.18437
pc0166	rodA	PC_RS00815	const	FTSW_RODA_SPOVE	N	N	Probable cell shape (Rod)-determining protein	Cell shape-determining protein		6.87716	7.39156	7.63916	6.86891	6.95556	7.24484	6.09264	6.84254	7.00042	6.6572	6.69266	6.62078
pc0168	tyrP_1	PC_RS00825	early II	Trp_Tyr_perm	N	N	Tyrosine-specific transport protein	tyrosine tryptophan transport protein		10.2361	9.67246	9.82052	10.365	10.2907	10.4623	9.25489	9.10833	9.31046	8.85243	8.89999	9.21282
pc0169	tyrP_2	PC_RS00830	mid	Trp_Tyr_perm	N	N	Tyrosine-specific transport protein	transport protein		7.84886	6.04133	7.55197	8.26316	8.36022	8.38336	6.96208	7.3252	7.1903	6.5086	6.60571	6.86198
pc0170	trpS	PC_RS00835	mid	tRNA-synt_1b	N	N	Tryptophan--tRNA ligase	tryptophanyl-tRNA synthetase (EC 6.1.1.2)		6.9045	7.64129	7.6665	8.43995	8.51491	8.43172	7.74241	7.46979	7.59296	7.42099	7.4407	7.50635
pc0171		PC_RS00840	early II	NA	N	N	Putative O-linked N-acetylglucosamine transferase			13.0579	12.8794	13.131	11.9866	11.89	11.6372	11.595	11.5457	11.6086	11.5543	11.5803	11.5214
pc0172		PC_RS00845	early II	NA	N	N	Putative O-linked N-acetylglucosamine transferase			12.5912	12.5067	12.2135	10.2441	10.1107	9.96781	9.5518	9.52148	9.2635	9.29804	9.29323	9.17161
pc0173		PC_RS00850	early II	TPR_11	N	N	Putative O-linked N-acetylglucosamine transferase			9.14158	9.60707	8.42965	7.2999	7.27356	7.28842	7.52867	7.44324	7.42623	7.57573	7.5507	7.45612
pc0174	uvrB	PC_RS00855	const	UVR,ResIII,Helicase_C,UvrB	Y	Y	UvrABC system protein B	damaged site, the DNA wraps around one UvrB monomer. DNA wrap is dependent on ATP binding by UvrB and probably causes local melting of the DNA helix, facilitating insertion of UvrB beta-hairpin between the DNA strands. Then UvrB probes one DNA strand for the presence of a lesion. If a lesion is found the UvrA subunits dissociate and the UvrB-DNA preincision complex is formed. This complex is subs…		9.04994	7.29132	8.217	7.55225	7.62887	7.68226	7.95393	7.88185	7.81685	8.20808	8.19806	8.20953
pc0175		PC_RS00860	early II	DUF818	Y	N	Hyopthetical protein	Chlamydia CHLPS protein (DUF818)		13.0451	12.95	12.5045	9.55246	9.72835	9.61545	8.63608	8.94057	8.57301	8.65213	8.62425	8.54416
pc0176	dinG	PC_RS00865	const	DEAD,Helicase_C_2	N	N	Putative ATP-dependent DNA helicase dinG	HELICc2		9.24339	8.55616	9.4453	8.48784	8.58737	8.55117	8.31673	8.25885	7.75585	8.11103	8.13937	8.09705
pc0177	sigA	PC_RS00870	const	Sigma70_r1_1,Sigma70_r1_2,Sigma70_r4,Sigma70_r2,Sigma70_r3	N	Y	RNA polymerase sigma factor SigA	Sigma factors are initiation factors that promote the attachment of RNA polymerase to specific initiation sites and are then released		10.2412	10.1446	10.2314	10.5811	10.68	10.7254	10.3217	10.321	10.2598	9.96152	9.93908	9.89355
pc0178		NA	const	CoiA	N	N	Putative uncharacterized protein	Competence protein CoiA-like family		5.39507	8.2314	7.00507	5.95008	6.30841	6.5228	6.56229	6.61784	6.18902	6.76515	6.6289	6.49215
pc0179		PC_RS00880	const	Methyltransf_9	N	N	Putative uncharacterized protein			6.24339	6.75779	7.26842	6.98923	7.08101	6.84175	7.53737	7.87055	7.68563	7.67648	7.68258	7.59213
pc0180		PC_RS00885	mid	Acyl_transf_3	N	N	Putative uncharacterized protein			-	5.4452	5.95583	6.18737	6.30357	6.51421	5.84086	5.52553	5.88229	6.00362	5.99194	5.91283
pc0181	wzt	PC_RS09765	mid	ABC_tran	N	N	Probable ABC transporter ATP-binding protein wzt	ABC transporter		6.26685	5.78125	8.29188	8.85072	9.00616	8.88001	8.5198	8.66268	8.37159	8.3322	8.26491	8.23397
pc0182	wzm	PC_RS00895	const	ABC2_membrane	N	N	Probable ABC transporter protein wzm			5.50178	7.75314	5.94185	7.41233	7.23491	7.10509	6.73611	7.1676	7.25825	7.2139	7.14067	6.72631
pc0184		PC_RS00900	const	UPF0242	N	Y	Putative uncharacterized protein	Uncharacterised protein family (UPF0242)	putative Inc protein (Heinz et al. 2010)	7.78819	8.01309	8.16115	7.92331	7.84337	7.87411	8.16668	8.21002	8.40527	8.63472	8.38057	8.32474
pc0185		PC_RS00905	NA	NA	N	N	Putative uncharacterized protein			-	7.25872	-	7.49652	7.48363	7.64965	7.40535	6.96708	7.45254	7.34378	7.23385	7.12675
pc0186	wza	PC_RS00910	mid	SLBB,Poly_export	N	Y	Putative polysaccharide export protein wza	polysaccharide export protein	pCOMP: lipoprotein	8.77805	7.97052	-	9.38178	9.07996	9.36146	9.08545	8.81381	9.06533	9.01362	9.01	8.97961
pc0187	wzc	PC_RS00915	const	Wzz	N	N	Putative Tyrosine-protein kinase			8.4708	8.20759	8.61131	9.15912	9.13091	9.0913	8.86041	8.98692	8.93063	8.82244	8.86557	8.8967
pc0188		PC_RS00920	const	Glycos_transf_2	N	N	Putative uncharacterized protein	Glycosyl transferase family 2		7.19759	8.22656	6.41527	7.08407	7.09207	7.18309	7.22815	7.28042	7.23863	7.00643	6.94426	6.76933
pc0189	sufB	PC_RS00925	const	UPF0051	N	Y	UPF0051 protein slr0074	Cysteine desulfurase		8.89903	10.6935	10.0236	10.8714	10.9239	10.994	10.3653	10.1773	10.1682	10.1463	10.0225	9.99023
pc0190	ycf16	PC_RS00930	const	ABC_tran	N	Y	Probable ATP-dependent transporter ycf16	ABC transporter, ATP-binding protein		7.98943	8.91887	8.56701	9.22131	9.21945	9.27081	8.62374	8.68817	8.68385	8.75451	8.69946	8.74818
pc0191	sufD	PC_RS00935	const	UPF0051	N	N	Putative sufD	Uncharacterized protein family (UPF0051)		9.23241	9.45308	9.17944	8.85558	9.03831	8.85945	8.19521	8.3486	8.06668	8.5131	8.6085	8.72899
pc0192	sufS	PC_RS00940	const	Aminotran_5	N	N	Cysteine desulfurase	Cysteine desulfurase		7.75562	6.50448	7.69319	7.4734	7.30694	7.58547	6.59571	7.06399	7.01906	7.12108	7.29511	7.35375
pc0193	ywlC	PC_RS00945	const	SUA5,Sua5_yciO_yrdC	N	N	Threonylcarbamoyl-AMP synthase	SuA5 Superfamily-related Protein		5.88834	6.08081	5.59144	6.02345	6.06471	6.0078	5.95181	5.81719	5.90785	6.13501	6.1616	6.1767
pc0194		PC_RS00950	late I	NA	Y	N	Putative uncharacterized protein			6.62205	6.9438	5.64708	7.6057	7.25088	7.16739	7.875	8.00528	7.8293	7.89845	7.88014	7.85322
pc0195	prt1_2	PC_RS00955	late II	Peptidase_M4_C	Y	N	Extracellular metalloprotease	Thermolysin metallopeptidase, alpha-helical domain		5.2184	4.14784	-	4.74892	4.37275	4.27574	5.64538	5.82763	5.2188	5.75763	5.69669	5.71727
pc0200	sctT	PC_RS00980	const	Bac_export_1	N	N	Putative type III secretion inner membrane protein SctT	type III secretion inner membrane protein SctT		5.55013	5.06453	4.57516	5.16229	5.49589	5.45547	6.31209	5.4224	5.94742	5.97062	6.04249	5.8499
pc0201	sctS	PC_RS00985	early I	Bac_export_3	N	N	Probable type III secretion inner membrane protein SctS	Type III secretion		7.28403	6.95044	6.13914	5.30655	5.67654	5.39796	5.57351	5.66445	6.3369	6.60577	6.72815	6.62204
pc0202	sctR	NA	late I	FliP	N	N	Putative type III secretion inner membrane protein SctR	Type III secretion inner membrane protein SctR		7.02891	7.12828	5.05395	7.62346	7.55429	7.68557	7.52394	7.96296	8.01724	8.11612	8.1641	8.07199
pc0203	sctL	PC_RS00995	const	FliH	N	Y	Putative type III secretion protein SctL	Type III secretion		6.643	7.74236	8.25299	8.11555	8.0511	7.68584	8.4623	8.21571	8.23636	8.40349	8.52465	8.41247
pc0204		PC_RS01000	late I	NA	N	Y	Putative uncharacterized protein			7.29241	7.58442	7.83202	8.47411	8.24731	8.42602	8.68862	8.70782	8.84536	8.97672	9.17357	9.05726
pc0205	sctJ	PC_RS01005	const	YscJ_FliF	N	Y	Putative type III secretion protein SctJ	Type III secretion	pCOMP: lipoprotein	8.96312	8.29695	8.07062	9.25253	9.15929	9.13855	9.48074	9.44559	9.32892	9.14864	9.14491	9.10527
pc0206	rpsJ	PC_RS01010	const	Ribosomal_S10	N	Y	30S ribosomal protein S10	Involved in the binding of tRNA to the ribosomes (By similarity)		11.0557	11.3857	11.4958	11.966	12.0902	12.1988	11.4347	11.3801	11.2747	11.2867	11.1039	11.1878
pc0207	fusA	PC_RS01015	const	GTP_EFTU_D2,EFG_C,EFG_II,EFG_IV,GTP_EFTU	N	Y	Elongation factor G	Catalyzes the GTP-dependent ribosomal translocation step during translation elongation. During this step, the ribosome changes from the pre-translocational (PRE) to the post- translocational (POST) state as the newly formed A-site-bound peptidyl-tRNA and P-site-bound deacylated tRNA move to the P and E sites, respectively. Catalyzes the coordinated movement of the two tRNA molecules, the mRNA and…		15.2168	15.5624	15.629	15.697	15.8439	15.936	15.1829	15.1873	15.1107	15.0711	14.8903	15.1126
pc0208	rpsG	PC_RS01020	const	Ribosomal_S7	N	Y	30S ribosomal protein S7	One of the primary rRNA binding proteins, it binds directly to 16S rRNA where it nucleates assembly of the head domain of the 30S subunit. Is located at the subunit interface close to the decoding center, probably blocks exit of the E-site tRNA (By similarity)		10.7628	10.8746	11.1841	11.2263	11.3636	11.2946	10.6829	10.6246	10.5342	10.3259	10.2071	10.4625
pc0209	rpsL	PC_RS01025	const	Ribosom_S12_S23	N	Y	30S ribosomal protein S12	Interacts with and stabilizes bases of the 16S rRNA that are involved in tRNA selection in the A site and with the mRNA backbone. Located at the interface of the 30S and 50S subunits, it traverses the body of the 30S subunit contacting proteins on the other side and probably holding the rRNA structure together. The combined cluster of proteins S8, S12 and S17 appears to hold together the shoulder…		11.1376	11.0801	11.4968	11.4579	11.8125	11.9147	11.1496	11.029	11.0373	10.7451	10.6826	10.8157
pc0210		NA	early II	DUF387	N	N	Putative uncharacterized protein	Participates in chromosomal partition during cell division. May act via the formation of a condensin-like complex containing Smc and ScpA that pull DNA away from mid-cell into both cell halves (By similarity)		-	8.99622	8.92189	7.69698	7.50727	7.57712	6.8644	6.94969	6.89725	6.62152	6.54084	6.52305
pc0211	scpA	PC_RS01035	const	ScpA_ScpB	N	N	Segregation and condensation protein A	ScpA/B protein		8.79765	7.72709	8.65277	8.88878	8.57349	8.31268	8.37007	8.22246	8.2448	7.91813	7.71567	7.68886
pc0214	tsp_1	PC_RS01040	const	PDZ,Peptidase_S41	N	Y	Putative carboxy-terminal	Tail-Specific Protease		9.19759	7.57448	9.34815	8.94458	8.89942	8.81875	9.52429	9.64605	9.53903	9.28141	9.43404	9.364
pc0217	rplU	PC_RS01050	const	Ribosomal_L21p	N	Y	50S ribosomal protein L21	This protein binds to 23S rRNA in the presence of protein L20 (By similarity)		8.77561	9.37928	9.45551	9.83624	10.0817	10.3774	9.861	9.44908	9.46174	9.17482	9.13513	9.34122
pc0218	rpmA	PC_RS01055	const	Ribosomal_L27	N	Y	50S ribosomal protein L27	50S ribosomal protein L27		9.64221	9.67856	10.1892	10.3193	10.4981	10.867	10.1333	9.90996	10.168	10.2413	10.1892	10.2289
pc0219	obg	PC_RS01060	const	MMR_HSR1,GTP1_OBG	N	Y	GTPase obg	An essential GTPase which binds GTP, GDP and possibly (p)ppGpp with moderate affinity, with high nucleotide exchange rates and a fairly low GTP hydrolysis rate (By similarity). It may play a role in control of the cell cycle, stress response, ribosome biogenesis and in those bacteria that undergo differentiation, in morphogenesis control (Potential)		8.77132	9.74515	9.96628	9.7359	9.85459	10.0735	9.55265	9.08985	9.3884	8.77659	9.05274	9.4863
pc0220		PC_RS01065	mid	NA	Y	Y	Putative uncharacterized protein			9.68547	10.0624	10.2511	11.355	11.3629	11.1758	10.9232	11.1339	10.9706	11.0383	11.0351	10.9898
pc0221	rho	PC_RS01070	const	Rho_N,Rho_RNA_bind,ATP-synt_ab	N	Y	Transcription termination factor Rho	Facilitates transcription termination by a mechanism that involves Rho binding to the nascent RNA, activation of Rho's RNA-dependent ATPase activity, and release of the mRNA from the DNA template (By similarity)		10.48	10.3125	10.3675	10.5155	10.5212	10.6136	10.5139	10.4412	10.3915	10.3787	10.4772	10.5116
pc0222	coaE	PC_RS01075	late II	CoaE	N	N	Dephospho-CoA kinase	Catalyzes the phosphorylation of the 3'-hydroxyl group of dephosphocoenzyme A to form coenzyme A (By similarity)		10.2034	9.07006	9.58069	9.12517	8.9513	8.92798	9.35102	9.33866	9.2461	10.0677	10.4009	10.582
pc0223	polA	PC_RS01080	const	5_3_exonuc,DNA_pol_A_exo1,5_3_exonuc_N,DNA_pol_A	N	Y	DNA polymerase I	DNA Polymerase I		8.5168	8.36378	9.17927	8.80781	8.90931	8.60585	8.64982	8.83582	8.5731	8.76841	8.79348	8.69612
pc0224	sohB	PC_RS01085	mid	Peptidase_S49	N	Y	Putative uncharacterized protein sohB	proteinase IV		9.03002	9.36385	9.87448	10.7967	10.8185	10.7723	10.9949	10.9707	10.8987	10.8757	10.8681	10.7559
pc0225	dpf-6	PC_RS01090	const	Peptidase_S9	Y	Y	Dipeptidyl peptidase family member 6	X-Pro dipeptidyl-peptidase (S15 family)		8.45612	8.81852	9.36086	9.05364	9.04917	9.14163	8.5372	8.41245	8.46611	8.01868	7.91224	7.97559
pc0226	yvgR	PC_RS01095	const	NAD_binding_1,FAD_binding_1	Y	N	Putative sulfite reductase (NADPH) flavoprotein	sulfite reductase NADPH flavoprotein		8.42731	8.86371	9.01178	8.39506	8.45348	8.48161	8.39011	8.27662	8.21541	7.99556	7.94975	7.89964
pc0227	ispF	PC_RS01100	mid	YgbB	N	N	2-C-methyl-D-erythritol 2,4-cyclodiphosphate synthase	Involved in the biosynthesis of isopentenyl diphosphate (IPP) and dimethylallyl diphosphate (DMAPP), two major building blocks of isoprenoid compounds. Catalyzes the conversion of 4- diphosphocytidyl-2-C-methyl-D-erythritol 2-phosphate (CDP-ME2P) to 2-C-methyl-D-erythritol 2,4-cyclodiphosphate (ME-CPP) with a corresponding release of cytidine 5-monophosphate (CMP) (By similarity)		5.02516	-	5.05019	6.82733	6.67874	6.56276	7.13226	7.11466	7.00131	7.15685	7.05143	6.88843
pc0228		PC_RS01105	const	NA	Y	N	Putative uncharacterized protein			-	7.91238	6.10109	7.09974	6.92228	6.28395	7.088	7.27025	7.19193	7.33848	7.28911	7.08745
pc0229	murA	PC_RS01110	const	EPSP_synthase	N	N	UDP-N-acetylglucosamine 1-carboxyvinyltransferase	Cell wall formation. Adds enolpyruvyl to UDP-N- acetylglucosamine (By similarity)		10.3812	10.715	10.5667	11.0546	11.1947	11.3062	11.0581	10.8884	10.959	10.7178	10.6451	10.6518
pc0230	epmB	PC_RS01115	const	Radical_SAM,Fer4_14	N	N	L-lysine 2,3-aminomutase			8.19759	7.62452	6.13516	7.22561	6.94774	7.03931	6.81238	7.08673	7.13437	7.05857	6.90611	6.80194
pc0231	argS	PC_RS01120	mid	Arg_tRNA_synt_N,DALR_1,tRNA-synt_1d	N	N	Arginine--tRNA ligase	arginyl-tRNA synthetase (EC 6.1.1.19)		6.55682	6.5858	5.7745	7.50802	7.51172	7.54882	6.87184	6.89972	6.62434	6.63562	6.57064	6.74979
pc0232	clpB_1	PC_RS01125	const	ClpB_D2-small,AAA_2	N	N	Putative endopeptidase Clp ATP-binding chain B (Heat shock protein)			9.41899	9.1449	8.89654	8.42764	8.2286	8.19188	8.02736	8.37245	8.16544	8.38994	8.32619	8.38772
pc0233		PC_RS01130	mid	DUF2709	N	Y	Uncharacterized protein CT_538	Protein of unknown function (DUF2709)		8.91301	7.93555	8.44619	9.64028	9.59188	9.47488	9.29559	9.383	9.29438	9.08357	9.03908	9.02119
pc0234	tsaE	PC_RS01135	const	UPF0079	N	N	tRNA threonylcarbamoyladenosine biosynthesis protein TsaE	Uncharacterised P-loop hydrolase UPF0079		9.34856	8.82549	8.25812	8.53956	8.64635	8.36995	8.15483	8.34142	8.10504	8.36572	8.36144	8.26774
pc0235	engB	PC_RS01140	mid	MMR_HSR1	N	Y	Probable GTP-binding protein EngB	Necessary for normal cell division and for the maintenance of normal septation (By similarity)		6.67795	7.51428	7.70298	8.5135	8.51124	8.20778	8.30728	8.19407	8.07524	8.03841	8.07138	7.99482
pc0236	dnaQ_1	PC_RS01145	const	DUF3820,RNase_T	N	N	Putative DNA polymerase III epsilon chain	DNA polymerase III, epsilon chain		9.66415	8.73798	9.90069	9.79927	10.0097	9.75452	9.30859	9.05403	9.3801	9.35786	9.38169	9.32096
pc0237	pdxS	PC_RS01150	const	SOR_SNZ	N	Y	Pyridoxal biosynthesis lyase PdxS	Involved in the production of pyridoxal phosphate, probably by incorporating ammonia into the pyridine ring (By similarity)		9.97069	10.2076	10.1974	10.2592	10.2713	10.5005	10.09	10.1209	10.0888	10.1332	10.0146	10.0294
pc0238	pdxT	PC_RS01155	const	SNO	N	N	Glutamine amidotransferase subunit PdxT	Involved in the hydrolysis of glutamine to glutamate and ammonia. Channels an ammonia molecule to PdxS (By similarity)		8.35324	8.21556	9.24077	8.88016	9.05508	8.93117	8.4121	8.38666	8.76868	8.90162	8.70495	8.70917
pc0239	pgk	PC_RS01160	const	PGK	N	Y	Phosphoglycerate kinase	phosphoglycerate kinase (EC 2.7.2.3)		9.08585	8.48477	7.99541	8.9495	8.75818	8.8717	9.76129	9.68058	9.71014	9.56682	9.56459	9.44608
pc0240	ntt3	PC_RS01165	const	TLC	Y	N	ADP,ATP carrier protein 1	TLC ATP/ADP transporter		11.7801	11.0851	11.5653	11.5168	11.4661	11.476	11.3552	11.2031	11.3715	11.0732	10.7941	10.7574
pc0241	ntt_2	PC_RS01170	early II	TLC	N	N	ADP,ATP carrier protein 1	TLC ATP/ADP transporter		11.3601	10.8486	10.9615	9.37167	9.27107	9.30636	8.82911	8.77631	8.92306	8.81193	8.74772	8.75186
pc0242	pgsA_1	NA	const	CDP-OH_P_transf	N	N	Putative Phosphatidylglycerophosphate synthase (	CDP-diacylglycerol-glycerol-3-phosphate 3-phosphatidyltransferase		7.45163	-	5.56978	6.80579	6.39953	6.74286	6.34518	6.60288	6.56899	6.95663	6.98978	7.00042
pc0243		PC_RS01180	const	MS_channel	N	Y	Putative uncharacterized protein	Mechanosensitive ion channel		9.09139	8.57337	8.32501	8.27338	8.22337	8.0818	8.10624	8.19427	8.04619	8.1021	7.92217	7.80117
pc0244	gltX	PC_RS01185	const	tRNA-synt_1c	N	Y	Glutamate--tRNA ligase	Catalyzes the attachment of glutamate to tRNA(Glu) in a two-step reaction glutamate is first activated by ATP to form Glu-AMP and then transferred to the acceptor end of tRNA(Glu) (By similarity)		11.2212	10.7356	11.4455	10.9722	11.0699	11.1389	10.5345	10.4801	10.6096	10.3808	10.3462	10.3428
pc0245		PC_RS01190	const	NA	N	N	Putative uncharacterized protein			4.03645	6.55086	6.64645	6.42972	6.43288	6.37475	6.37033	6.44478	5.77382	5.98112	6.07673	5.83787
pc0246	tsp_2	PC_RS01195	const	PDZ,Peptidase_S41	N	N	Putative carboxy-terminal (	TSPc		7.80909	9.32349	8.6642	8.78157	8.89398	8.6956	8.647	8.33416	8.35106	8.10692	8.0564	8.00643
pc0247	euo	PC_RS01200	early II	HTH_17,HTH_17	N	N	Probable lysine-rich histone-specific protease	Early upstream open reading frame		11.2658	11.3893	11.1432	8.90611	8.6537	8.63587	8.33236	8.22418	8.2815	7.82869	7.82278	7.63921
pc0248		PC_RS01205	const	tRNA_U5-meth_tr	N	N	Uncharacterized RNA methyltransferase pc0248	RNA methyltransferase		8.07174	-	6.51181	7.67922	7.46425	7.41596	8.24874	8.30391	7.78974	8.07004	8.22604	8.02192
pc0249	recJ	PC_RS01210	late I	DHHA1,DHH	N	Y	Single-stranded-DNA-specific exonuclease RecJ	single-stranded-DNA-specific exonuclease recJ		7.01878	7.68519	6.87389	8.23395	8.16075	8.26937	8.52031	8.60377	8.63237	8.62714	8.55923	8.41585
pc0250	ntt_1	PC_RS01215	const	TLC	N	Y	ADP,ATP carrier protein 1	ADP, ATP carrier protein		11.7276	11.9279	11.6791	12.4496	12.3578	12.4287	11.5247	11.5348	11.5411	11.6424	11.6034	11.7194
pc0251	secDf	PC_RS01220	const	SecD_SecF,SecD_SecF	N	Y	Putative fusion protein export proteins SecD/SecF	preprotein translocase subunit SecD SecF		11.7165	12.2045	12.008	12.6879	12.6442	12.709	12.0239	12.0417	12.031	12.0429	12.0155	12.1619
pc0252		NA	early II	NA	N	N	Putative uncharacterized protein			5.05165	4.56605	4.66165	4.3867	4.29998	3.85746	3.73345	3.68946	3.35462	3.52873	3.47991	3.70086
pc0253		PC_RS01230	mid	NA	N	Y	Putative uncharacterized protein			10.2138	10.5647	10.7534	12.1877	12.1918	12.0595	11.9204	11.9051	11.9398	11.7075	11.7755	11.6558
pc0254		PC_RS01235	mid	ParA	N	N	Putative uncharacterized protein	ParA/MinD ATPase like		-	7.75488	8.26552	8.736	8.7112	9.05271	8.72373	8.70969	8.51391	8.79377	8.64528	8.57424
pc0255		PC_RS01240	const	DUF971	N	N	Putative uncharacterized protein	Protein of unknown function (DUF971)		5.44939	-	7.47443	6.7149	6.53266	6.75162	6.55649	6.64359	6.42555	6.46678	6.46676	6.40649
pc0256	ytgA	PC_RS01245	const	TroA	N	N	Uncharacterized metal-binding lipoprotein CT_067	periplasmic substrate binding protein TroA	pCOMP: lipoprotein	9.66955	8.69852	10.2092	9.42448	9.2991	9.52598	9.6721	9.58246	9.62104	9.72469	9.6288	9.68877
pc0257	mntB	PC_RS01250	const	ABC_tran	N	N	Manganese transport system ATP-binding protein MntB	ABC transporter		6.80241	8.19128	7.82744	7.73929	7.72121	7.99068	7.61545	8.1601	8.05243	8.07834	8.05042	8.13243
pc0258	ytgC	PC_RS01255	const	Fe_dep_repr_C,ABC-3	N	N	Probable metal transport system membrane protein CPn_0347/CP_0413/CPj0347/CpB0354	metal transport system membrane protein		5.75114	4.15006	4.6607	5.0901	4.96404	4.96801	5.23257	4.86783	5.19949	5.40647	5.3564	5.2821
pc0259	ytgD	PC_RS01260	const	ABC-3	N	N	Probable metal transport system membrane protein CT_070	ABC transporter		7.28726	6.99431	-	6.13349	6.50368	6.74514	6.11988	6.11771	6.27386	6.92523	6.93383	6.71754
pc0260	dxr	PC_RS01265	mid	DXPR_C,DXP_reductoisom,DXP_redisom_C	N	N	1-deoxy-D-xylulose 5-phosphate reductoisomerase	Catalyzes the NADP-dependent rearrangement and reduction of 1-deoxy-D-xylulose-5-phosphate (DXP) to 2-C-methyl-D-erythritol 4-phosphate (MEP) (By similarity)		7.25614	7.89607	8.9092	9.44432	9.56577	9.55671	9.24706	9.30415	9.09234	9.21243	9.20155	9.21389
pc0261		PC_RS01270	mid	Peptidase_M50	N	Y	Putative zinc metalloprotease CPn_0344/CP_0416/CPj0344/CpB0350	zinc metalloprotease		10.2174	10.3757	9.94292	11.3221	11.281	11.2215	10.8293	10.9352	10.8818	10.9259	10.915	10.9032
pc0262		PC_RS01275	late II	AA_permease_2	N	N	Putative uncharacterized protein			6.61012	6.53956	8.37212	7.13073	6.87139	6.83096	8.185	8.09906	8.00741	8.22044	8.28565	8.23362
pc0264		PC_RS09775	const	LRR_4	Y	N	Putative uncharacterized protein			7.50814	8.23404	6.60718	6.7289	6.99025	7.07884	7.35962	7.49705	7.47785	7.67662	7.59689	7.66485
pc0266	ptsN_1	PC_RS01295	const	HTH_17,PTS_EIIA_2	N	Y	Putative nitrogen regulatory IIA protein (Enzyme IIA-ntr) (Phosphotransferase enzyme II, A component)	PTS system, IIa		9.31663	9.1825	9.00725	8.89507	8.7952	8.47112	8.76938	8.82597	8.73207	8.94982	9.04329	8.93192
pc0267	ptsN_2	NA	const	PTS_EIIA_2	N	N	Putative nitrogen regulatory IIA protein (Enzyme IIA-ntr) (Phosphotransferase enzyme II, A component)	PTS system, IIa		7.70774	7.22214	-	6.88132	7.24911	7.0985	6.81484	5.84304	6.58261	6.34189	6.47758	6.48404
pc0268	dut	PC_RS01305	const	dUTPase	Y	N	Deoxyuridine 5'-triphosphate nucleotidohydrolase	This enzyme is involved in nucleotide metabolism it produces dUMP, the immediate precursor of thymidine nucleotides and it decreases the intracellular concentration of dUTP so that uracil cannot be incorporated into DNA (By similarity)		8.02402	7.66395	8.39698	8.18374	8.19841	8.1555	7.54337	7.50725	7.7025	7.76401	7.67333	7.79206
pc0269	accD	PC_RS01310	mid	Carboxyl_trans	N	N	Acetyl-coenzyme A carboxylase carboxyl transferase subunit beta	Component of the acetyl coenzyme A carboxylase (ACC) complex. Biotin carboxylase (BC) catalyzes the carboxylation of biotin on its carrier protein (BCCP) and then the CO(2) group is transferred by the transcarboxylase to acetyl-CoA to form malonyl- CoA (By similarity)		8.60406	8.89607	9.6291	10.2459	10.4527	10.4817	9.6621	9.86275	9.76058	9.56876	9.34442	9.34564
pc0270	sod2	PC_RS01315	late I	Sod_Fe_N,Sod_Fe_C	N	Y	Superoxide dismutase [Mn], mitochondrial	radicals which are normally produced within the cells and which are toxic to biological systems		8.96237	10.2841	9.9874	10.4755	10.549	10.3982	10.4218	10.6037	10.6558	11.0022	10.8823	10.7828
pc0272	hemC	PC_RS01325	const	Porphobil_deam	Y	N	Probable porphobilinogen deaminase	Tetrapolymerization of the monopyrrole PBG into the hydroxymethylbilane pre-uroporphyrinogen in several discrete steps (By similarity)		7.52673	7.67856	7.38184	6.83706	6.97059	7.21324	6.52403	6.399	6.49471	6.54699	6.54879	6.56515
pc0273	radA	PC_RS01330	const	ChlI,AAA_25	N	N	DNA repair protein RadA homolog	May play a role in the repair of endogenous alkylation damage (By similarity)		8.60801	9.22932	9.9326	9.78888	9.84529	9.91164	9.16744	9.12324	9.24425	9.00809	8.94462	8.94378
pc0274	rnc	PC_RS01335	mid	dsrm,Ribonucleas_3_3	N	N	Ribonuclease 3	Digests double-stranded RNA. Involved in the processing of primary rRNA transcript to yield the immediate precursors to the large and small rRNAs (23S and 16S). Also processes some mRNAs, and tRNAs when they are encoded in the rRNA operon (By similarity)		4.74431	7.58064	8.09128	8.26243	8.5776	8.54366	7.63668	7.81822	8.00775	7.63322	7.48727	7.50788
pc0275		PC_RS01340	const	NA	N	Y	Putative uncharacterized protein			6.94755	5.29203	5.80266	6.99791	6.86816	6.8095	6.51996	6.73736	6.55764	6.83949	6.88841	6.79359
pc0276		PC_RS01345	mid	BPL_LplA_LipB	N	N	Putative uncharacterized protein	Lipoate protein ligase-like protein		6.68979	7.20419	-	7.87754	7.90525	7.98286	7.02366	7.07302	7.32246	7.11707	7.27238	7.22156
pc0277		PC_RS01350	early II	NA	Y	N	Putative uncharacterized protein			11.4203	10.0352	9.01534	8.42903	8.11349	8.15867	7.50217	7.25336	7.06363	6.71889	6.31273	6.5801
pc0278		NA	const	NA	N	N	Putative uncharacterized protein			10.9831	10.967	10.9707	11.1645	11.1073	11.0581	10.5812	10.6869	10.7011	10.2223	10.0941	10.0626
pc0279		PC_RS09785	const	NA	N	N	Putative uncharacterized protein			8.85536	7.7848	8.55847	8.43637	8.3272	8.33062	7.99284	8.09873	7.9845	7.95456	7.87525	7.80202
pc0281	gcvT	PC_RS01365	mid	GCV_T_C,GCV_T	N	N	Aminomethyltransferase	The glycine cleavage system catalyzes the degradation of glycine (By similarity)		6.17939	4.69379	-	6.82614	6.82312	6.66969	7.51326	7.31469	7.43277	7.07712	7.053	6.91227
pc0282	gcvH	PC_RS01370	NA	GCV_H	N	N	Glycine cleavage system H protein	The glycine cleavage system catalyzes the degradation of glycine. The H protein shuttles the methylamine group of glycine from the P protein to the T protein (By similarity)		-	-	5.65562	5.46313	5.56023	5.46192	5.50502	5.46632	5.50545	5.54232	5.84021	5.57589
pc0283	gcvPA	PC_RS01375	NA	GDC-P	N	N	Probable glycine dehydrogenase [decarboxylating] subunit 1	The glycine cleavage system catalyzes the degradation of glycine. The P protein binds the alpha-amino group of glycine through its pyridoxal phosphate cofactor		7.884	-	-	7.15362	6.99503	6.78193	7.70186	7.34862	6.9495	7.07797	7.26443	7.103
pc0284	gcvPB	PC_RS01380	const	GDC-P	N	N	Probable glycine dehydrogenase [decarboxylating] subunit 2	The glycine cleavage system catalyzes the degradation of glycine. The P protein binds the alpha-amino group of glycine through its pyridoxal phosphate cofactor		7.25899	8.18843	-	7.91257	8.01058	8.25743	8.43599	8.00572	7.69827	8.26601	8.40161	8.14289
pc0287	cadA	PC_RS01395	late II	Hydrolase,E1-E2_ATPase	N	Y	Probable cadmium-transporting ATPase	cadmium-transporting ATPase		6.02566	5.21813	6.31373	5.60667	5.6968	5.34603	7.15106	6.88343	6.92653	6.67707	6.73626	6.63744
pc0288	helA	PC_RS01400	const	ACR_tran	N	N	Protein HelA	AcrB/AcrD/AcrF family		8.54797	9.06237	10.0584	8.8728	8.69118	8.80945	9.40791	9.63436	9.54837	9.76511	9.84124	9.77386
pc0289	czcB	PC_RS01405	late II	HlyD_2	N	N	Putative cation efflux system membrane protein B		pCOMP: (putative) integral OMP	6.87191	-	4.31198	3.67203	3.49574	4.23959	5.26572	5.19484	5.33465	5.29675	5.53198	5.44754
pc0293		PC_RS01415	const	NA	Y	N	Putative uncharacterized protein			-	5.38331	3.57202	4.21411	4.06698	3.90298	4.65408	4.76975	4.72796	4.7584	4.6115	4.53887
pc0294		PC_RS01420	const	NA	N	N	Putative uncharacterized protein			7.6252	5.55464	8.2352	7.81765	7.52757	7.36061	7.68021	7.90346	7.71118	7.8017	7.77089	7.75505
pc0295		PC_RS01425	mid	HTH_Tnp_IS630	N	N	Putative uncharacterized protein			-	5.96044	7.47108	8.05118	7.97677	7.69242	7.58352	7.80374	7.80634	7.38502	7.42589	7.30783
pc0296		PC_RS01430	NA	NA	N	N	Putative uncharacterized protein			-	-	-	6.18823	6.21169	6.03863	6.8822	6.52493	7.01688	7.03532	6.98476	7.02346
pc0297		PC_RS01435	const	NA	N	N	Putative uncharacterized protein			7.05599	-	6.34406	6.81454	6.55429	6.37637	7.05476	6.98484	7.18513	7.26079	6.98837	6.98634
pc0298	nqrE	PC_RS01440	late I	Rnf-Nqr	N	Y	Probable Na(+)-translocating NADH-quinone reductase subunit E	NQR complex catalyzes the reduction of ubiquinone-1 to ubiquinol by two successive reactions, coupled with the transport of Na( ) ions from the cytoplasm to the periplasm. NqrA to NqrE are probably involved in the second step, the conversion of ubisemiquinone to ubiquinol (By similarity)		5.81129	6.00377	5.5144	6.13612	5.57263	6.2427	6.70009	6.84706	7.02582	7.29265	7.32518	7.19439
pc0299	nqrD	PC_RS01445	late I	Rnf-Nqr	Y	N	Na(+)-translocating NADH-quinone reductase subunit D	NQR complex catalyzes the reduction of ubiquinone-1 to ubiquinol by two successive reactions, coupled with the transport of Na( ) ions from the cytoplasm to the periplasm. NqrA to NqrE are probably involved in the second step, the conversion of ubisemiquinone to ubiquinol (By similarity)		6.2108	6.14023	7.9728	7.29296	7.24967	6.87221	7.86485	8.00906	7.62624	7.96385	7.9563	7.89397
pc0300	nqrC	PC_RS01450	late I	FMN_bind	N	Y	Probable Na(+)-translocating NADH-quinone reductase subunit C	NQR complex catalyzes the reduction of ubiquinone-1 to ubiquinol by two successive reactions, coupled with the transport of Na( ) ions from the cytoplasm to the periplasm. NqrA to NqrE are probably involved in the second step, the conversion of ubisemiquinone to ubiquinol (By similarity)		7.24533	7.75973	7.6854	7.96107	7.88907	8.24378	8.68861	8.64534	8.67274	8.84455	8.9325	8.8467
pc0301	nqrB	PC_RS01455	const	NQR2_RnfD_RnfE,NQR2_RnfD_RnfE	N	Y	Na(+)-translocating NADH-quinone reductase subunit B	NQR complex catalyzes the reduction of ubiquinone-1 to ubiquinol by two successive reactions, coupled with the transport of Na( ) ions from the cytoplasm to the periplasm. NqrA to NqrE are probably involved in the second step, the conversion of ubisemiquinone to ubiquinol (By similarity)		9.64186	9.30826	9.49697	9.10955	9.32957	9.38925	9.74782	9.85938	9.79106	10.0646	10.0706	10.063
pc0303		PC_RS01465	const	NA	N	N	Putative uncharacterized protein			9.24029	9.24012	9.16579	9.03714	8.87212	8.79128	8.99444	9.00786	9.31261	9.31857	9.12748	9.03601
pc0304		PC_RS01470	const	NA	N	N	Putative uncharacterized protein			6.42657	6.94097	-	6.01248	5.93111	5.93959	6.10246	6.16955	6.41317	5.85528	5.83645	5.75385
pc0305	comF	PC_RS01475	NA	Pribosyltran	N	N	Putative competence-related protein comF			-	4.39175	-	4.29486	4.39735	3.94189	3.85613	4.35843	4.03695	4.56992	4.76938	4.95734
pc0306	corA	PC_RS01480	const	CorA	N	N	Magnesium transport protein CorA	CorA-like Mg2+ transporter protein		7.26537	7.1017	8.29041	7.67887	7.76368	7.6647	7.8947	7.95526	7.76827	7.81156	7.70082	7.59956
pc0307	dnaA_1	PC_RS01485	const	DnaA_N,Bac_DnaA_C,Bac_DnaA	Y	N	Chromosomal replication initiator protein DnaA 2	it binds specifically double-stranded DNA at a 9 bp consensus (dnaA box) 5'-TTATC CA A CA A-3'. DnaA binds to ATP and to acidic phospholipids (By similarity)		9.29958	6.88798	7.88404	9.49005	9.31614	9.23498	8.58716	8.72612	8.7998	8.57007	8.51584	8.47046
pc0308		PC_RS01490	const	DegT_DnrJ_EryC1	N	N	Uncharacterized protein MJ1066	DegT/DnrJ/EryC1/StrS aminotransferase family		7.34376	7.85816	8.36879	8.14388	7.63897	7.88652	8.31131	7.63106	8.13771	7.96675	7.96001	7.85689
pc0309		PC_RS01495	const	TPR_11	N	N	Putative uncharacterized protein	Type III secretion	putative type III secretion chaperone orthologous to CT274 (Fields & Hackstadt, 2006)	-	6.86128	6.78695	5.38801	5.70768	5.56772	6.22132	5.77169	5.96395	6.3712	6.80155	6.85315
pc0310		PC_RS01500	late II	NA	N	N	Putative uncharacterized protein			7.17275	6.83916	7.83522	6.35475	6.45674	6.68778	6.70509	6.74299	6.32516	7.87829	8.31236	8.34024
pc0311	rsmH	PC_RS01505	const	Methyltransf_5	N	N	Ribosomal RNA small subunit methyltransferase H	Specifically methylates the N4 position of cytidine in position 1402 (C1402) of 16S rRNA (By similarity)		9.7418	8.40821	7.59691	9.24908	9.41381	9.40953	8.7391	9.29214	8.90379	9.19979	9.09648	9.09537
pc0313	pbp2	PC_RS01515	const	PBP_dimer,Transpeptidase	N	N	Putative penicillin-binding protein 2 (Transglycolase/transpeptidase)	penicillin-binding protein		9.19437	8.90142	7.41205	8.7473	8.94945	8.76917	8.50938	8.53727	8.48053	8.5537	8.52491	8.34299
pc0314	murE	PC_RS01520	const	Mur_ligase,Mur_ligase_C,Mur_ligase_M	N	N	UDP-N-acetylmuramoyl-L-alanyl-D-glutamate--2,6-diaminopimelate ligase	Catalyzes the addition of meso-diaminopimelic acid to the nucleotide precursor UDP-N-acetylmuramoyl-L-alanyl-D-glutamate (UMAG) in the biosynthesis of bacterial cell-wall peptidoglycan (By similarity)		7.11316	7.14213	6.9158	7.8861	7.52126	7.57104	7.21587	7.3953	6.96917	6.92674	6.96243	6.88447
pc0315	amiA	NA	NA	Amidase_3	N	N	Putative N-acetylmuramoyl-L-alanine amidase	N-acetylmuramoyl-L-alanine amidase		-	-	6.55729	5.98147	6.01296	5.93669	5.91258	4.97012	5.58924	5.64974	5.53111	5.35481
pc0316		PC_RS09790	early II	Sel1	N	N	Putative uncharacterized protein			7.66816	6.76752	6.69319	6.5007	6.17735	6.48678	6.00203	6.57605	6.2374	6.31143	6.09707	6.15958
pc0317	PGD	PC_RS01540	late I	NAD_binding_2,6PGD	N	Y	6-phosphogluconate dehydrogenase, decarboxylating	Catalyzes the oxidative decarboxylation of 6- phosphogluconate to ribulose 5-phosphate and CO(2), with concomitant reduction of NADP to NADPH (By similarity)		6.98489	8.37376	8.42496	8.52034	8.55428	8.96823	9.8533	9.63326	9.45633	9.87487	10.0399	10.1199
pc0318	plsC	PC_RS09795	const	Acyltransferase	N	N	Putative 1-acylglycerol-3-phosphate O-acyltransferase	1-acyl-sn-glycerol-3-phosphate acyltransferase		7.24922	6.02665	7.75968	6.76584	6.87305	6.52565	6.41054	6.60691	6.44707	6.57615	6.58448	6.47474
pc0319	cmk	PC_RS01550	const	Cytidylate_kin	N	Y	Cytidylate kinase	cytidylate kinase (EC 2.7.4.14)		6.8617	7.3761	5.71681	7.63702	7.81457	7.79351	7.56621	7.9356	7.73365	7.57999	7.54808	7.31603
pc0320	cdsA	PC_RS09800	const	CTP_transf_1	N	N	Putative phosphatidate cytidylyltransferase	Phosphatidate cytidylyltransferase		9.35324	8.57813	5.91884	8.06739	7.94763	8.06218	7.78617	7.83646	7.46305	7.93793	7.95748	7.83516
pc0321	uppS	PC_RS01560	mid	Prenyltransf	Y	N	Isoprenyl transferase	Catalyzes the condensation of isopentenyl diphosphate (IPP) with allylic pyrophosphates generating different type of terpenoids (By similarity)		7.94545	7.61185	8.12248	8.93958	8.96075	9.14029	8.67676	8.48573	8.74555	8.46516	8.35132	8.37152
pc0322	lepA	PC_RS01565	const	GTP_EFTU_D2,EFG_C,LepA_C,GTP_EFTU	Y	Y	Elongation factor 4	Required for accurate and efficient protein synthesis under certain stress conditions. May act as a fidelity factor of the translation reaction, by catalyzing a one-codon backward translocation of tRNAs on improperly translocated ribosomes. Back- translocation proceeds from a post-translocation (POST) complex to a pre-translocation (PRE) complex, thus giving elongation factor G a second chance to…		10.2783	10.9678	10.6346	10.9828	11.0921	11.2197	10.5649	10.5904	10.5938	10.528	10.4562	10.4847
pc0323		PC_RS01575	early II	RhoGEF	Y	N	Putative uncharacterized protein			8.37741	8.59225	7.2098	7.19181	6.73218	6.76817	6.09984	6.11757	5.89718	5.65404	5.47032	5.378
pc0324		PC_RS01580	mid	NA	Y	N	Putative uncharacterized protein			10.1445	9.92191	10.8476	11.4863	11.3954	11.0689	10.7149	10.8323	10.644	10.27	10.3727	10.4738
pc0325		PC_RS01585	late I	SWIB	N	Y	Putative uncharacterized protein	SWIB/MDM2 domain		7.62114	8.93391	7.92997	8.96868	8.94274	8.9066	9.12987	9.02513	9.39811	9.33434	9.38375	9.22835
pc0326	ykuE	PC_RS01590	mid	Metallophos	Y	N	Uncharacterized metallophosphoesterase CT_461	metal ion binding		3.95005	5.46446	-	5.87195	5.55371	5.62093	5.45676	5.39117	5.43588	4.94884	4.86246	4.82096
pc0327	ispD	PC_RS01595	const	IspD	N	N	2-C-methyl-D-erythritol 4-phosphate cytidylyltransferase	Catalyzes the formation of 4-diphosphocytidyl-2-C- methyl-D-erythritol from CTP and 2-C-methyl-D-erythritol 4- phosphate (MEP) (By similarity)		6.98813	7.50253	8.59813	8.28883	8.31241	8.49437	7.93296	7.23891	8.16911	7.6662	7.60362	7.66272
pc0328	truA_1	PC_RS01600	const	PseudoU_synth_1,PseudoU_synth_1	Y	N	tRNA pseudouridine synthase A 1	Formation of pseudouridine at positions 38, 39 and 40 in the anticodon stem and loop of transfer RNAs (By similarity)		4.2832	5.7976	6.30824	6.22009	6.27627	6.089	6.04517	5.00347	6.02057	6.24218	6.11877	6.17044
pc0329		PC_RS01605	const	HAD_2	N	N	Putative uncharacterized protein	Hydrolase		7.08489	6.27736	5.78799	7.31067	7.42632	7.18767	7.82326	7.88315	7.57072	7.42016	7.42322	7.25632
pc0331		NA	mid	Glyoxalase_2	Y	N	Putative uncharacterized protein			7.5892	7.88121	8.9768	10.0362	10.0399	9.97258	9.48917	9.38203	9.40674	8.71807	8.7354	8.6828
pc0332		PC_RS01625	const	Peptidase_C39_2	N	N	Putative uncharacterized protein			7.84003	8.35444	10.45	9.43812	9.0753	8.79268	9.91611	8.7123	9.66147	9.81838	9.75634	9.80882
pc0334	ppaA	PC_RS09805	const	LRR_8,LRR_8	Y	N	Putative uncharacterized protein ppaA			6.25214	7.35151	7.86214	6.94598	6.72842	6.77415	6.47708	6.77976	7.24047	6.88323	6.72715	6.70643
pc0336	ppa	PC_RS09815	early II	LRR_8,LRR_8	Y	N	Putative uncharacterized protein ppa			10.747	10.2264	10.2545	6.85096	6.77429	6.81941	5.63651	5.81877	5.94047	6.21099	6.20096	6.15359
pc0337		NA	early I	HSDR_N_2	N	N	Putative uncharacterized protein			8.20226	7.31811	7.69124	6.66225	6.57297	6.53255	6.6912	7.1984	7.096	7.85402	8.26239	8.13421
pc0338		PC_RS01655	const	Ribosomal_S30AE	N	Y	Putative uncharacterized protein	Sigma 54 modulation protein / S30EA ribosomal protein		10.4327	9.846	9.35664	9.91824	9.92077	9.7574	10.3276	10.2709	10.1451	10.4751	10.89	11.0117
pc0339	rlmN1	PC_RS01660	const	Radical_SAM	Y	N	Probable dual-specificity RNA methyltransferase RlmN 1	Radical SAM superfamily		7.99139	6.92082	7.43146	7.90194	8.13646	8.14634	7.5439	7.81474	8.29435	7.25402	7.26989	7.30185
pc0340	recO	PC_RS01670	const	RecO_C,RecO_N	N	N	DNA repair protein RecO	Involved in DNA repair and RecF pathway recombination (By similarity)		6.12612	4.64052	5.15116	6.14981	5.90196	5.55084	5.96404	5.67646	6.02699	5.8092	5.81348	5.6986
pc0341		PC_RS01680	const	DUF155	N	N	Putative uncharacterized protein	YagE family		9.80111	9.17801	8.36671	9.75919	9.77478	9.58171	9.22809	9.24957	9.39712	8.89082	8.92603	9.06835
pc0343		PC_RS01685	early II	NA	N	N	Putative uncharacterized protein			11.7436	11.8883	11.6873	12.0414	11.9093	11.7713	11.2394	11.1402	11.2294	10.7659	10.6434	10.687
pc0345	nfo	PC_RS01695	mid	AP_endonuc_2	N	N	Probable endonuclease 4	Endonuclease IV plays a role in DNA repair. It cleaves phosphodiester bonds at apurinic or apyrimidinic sites (AP sites) to produce new 5'-ends that are base-free deoxyribose 5-phosphate residues. It preferentially attacks modified AP sites created by bleomycin and neocarzinostatin (By similarity)		6.97358	8.07295	-	9.16603	8.92734	9.04885	9.06526	8.96687	9.22697	9.01435	8.93656	9.02611
pc0346	asnS	PC_RS01700	mid	tRNA_anti-codon,tRNA-synt_2	N	Y	Asparagine--tRNA ligase	asparaginyl-tRNA synthetase		5.26537	7.58713	8.09776	9.34711	9.37392	9.35922	9.15327	9.10573	9.0902	8.77102	8.85413	8.86996
pc0347	hemA	PC_RS01705	late I	Shikimate_DH,GlutR_N	N	N	Glutamyl-tRNA reductase	Catalyzes the NADPH-dependent reduction of glutamyl- tRNA(Glu) to glutamate 1-semialdehyde (GSA) (By similarity)		-	5.98407	7.07966	6.93448	6.6515	6.79004	7.54574	7.47944	7.58555	7.35008	7.50371	7.26578
pc0348		PC_RS01710	early II	NA	N	N	Putative uncharacterized protein		pCOMP: cell envelope	10.2668	10.4276	10.1259	9.11292	8.96373	8.81855	6.89571	6.27091	6.24619	6.28536	6.07568	6.07618
pc0349	pseB	PC_RS01715	late I	Polysacc_synt_2	N	Y	UDP-N-acetylglucosamine 4,6-dehydratase (inverting)	Male sterility protein		5.78537	4.71481	6.22544	6.45698	6.82424	6.62512	7.32277	7.51893	7.39195	7.52044	7.64171	7.44378
pc0350	parE	PC_RS01720	const	HATPase_c,DNA_gyraseB_C,Toprim,DNA_gyraseB	N	N	DNA topoisomerase 4 subunit B	DNA topoisomerase IV, subunit B		8.86784	7.76557	7.36931	8.50834	8.43662	8.35115	7.96825	7.91143	7.93364	7.49653	7.57153	7.64933
pc0351	parC	PC_RS01725	const	DNA_topoisoIV	N	N	DNA topoisomerase 4 subunit A	DNA topoisomerase IV, subunit A		8.58428	7.70636	8.02435	8.0572	8.03389	8.00419	7.32944	7.31216	7.34076	7.58747	7.62022	7.64367
pc0352		PC_RS01730	const	RecX	N	N	Putative uncharacterized protein	RecX family		5.30504	4.81944	4.33008	5.28598	5.13399	4.66104	4.85756	5.17731	4.64648	5.14207	5.0414	5.02645
pc0353		PC_RS01735	early I	NA	Y	N	Putative uncharacterized protein			10.3006	10.3369	10.3622	8.50309	8.58284	8.48124	8.75753	8.89645	9.00352	10.45	10.9645	11.2434
pc0354		PC_RS01740	early I	NA	N	N	Putative uncharacterized protein			8.72185	8.4289	8.5245	6.52666	6.39078	6.00041	6.63693	6.82239	6.73593	7.33063	7.67448	7.94275
pc0355	ylyB_1	PC_RS01745	const	PseudoU_synth_2	N	N	Uncharacterized RNA pseudouridine synthase YlyB	Pseudouridine synthase		10.6659	10.2417	10.3373	9.91971	9.97125	9.94811	9.91398	10.3861	10.1367	10.4954	10.5516	10.6146
pc0357		PC_RS01755	late I	KH_4	N	Y	UPF0109 protein CPn_0720/CP_0026/CPj0720/CpB0748	UPF0109 protein		11.0742	10.9188	11.0574	11.6371	11.6668	11.3946	11.606	11.7807	11.8016	12.3585	12.446	12.2948
pc0358		NA	const	NA	Y	Y	Putative uncharacterized protein			9.34111	8.98105	7.90672	9.54768	9.42835	9.47259	8.54967	8.88048	9.00494	8.33696	8.42798	8.48734
pc0359		PC_RS01770	const	NA	N	N	Putative uncharacterized protein		pCOMP: cell envelope	9.05074	9.34275	9.26842	9.96995	9.84705	9.84175	9.62879	9.36359	9.25576	9.4238	9.24806	8.9938
pc0361	folK	NA	early II	HPPK	N	N	2-amino-4-hydroxy-6-hydroxymethyldihydropteridine pyrophosphokinase	7,8-dihydro-6-hydroxymethylpterin-pyrophosphokinase (HPPK)		9.34673	10.3017	9.56441	8.73182	8.76807	8.66711	8.6918	9.20866	8.80281	8.58985	8.37148	8.23422
pc0362	kdsA	PC_RS01780	early II	DAHP_synth_1	N	Y	2-dehydro-3-deoxyphosphooctonate aldolase	Phospho-2-dehydro-3-deoxyoctonate aldolase		9.36393	8.53438	9.04501	8.24801	8.24512	8.41601	7.95951	8.02975	8.08547	7.81624	7.71464	7.66764
pc0363		PC_RS01785	early II	NA	N	N	Putative uncharacterized protein			9.43708	9.51091	8.21419	8.72215	8.62035	8.72676	7.9896	8.48096	8.49212	8.3308	8.28475	8.14457
pc0364		PC_RS01790	const	NA	N	N	Putative uncharacterized protein			9.1497	9.26817	8.99031	8.33237	8.33479	8.119	7.85277	8.19573	8.01721	8.20213	8.17181	8.18806
pc0365	lptB	PC_RS01795	early II	ABC_tran	N	N	Lipopolysaccharide export system ATP-binding protein LptB	ABC transporter		10.0231	9.3151	8.5038	8.28299	8.29608	8.40795	8.2145	8.30213	8.21614	8.15395	8.13847	7.99772
pc0366	ndk_1	NA	late I	NDK	N	Y	Putative uncharacterized protein	Major role in the synthesis of nucleoside triphosphates other than ATP. The ATP gamma phosphate is transferred to the NDP beta phosphate via a ping-pong mechanism, using a phosphorylated active-site intermediate (By similarity)		7.20985	6.13929	8.10935	8.12419	8.29312	8.18558	8.72814	8.88947	8.58876	8.87373	8.89766	8.71619
pc0367	pabA	PC_RS01805	const	GATase	N	N	Para-aminobenzoate synthase glutamine amidotransferase component II	synthase		8.12564	7.18061	6.69124	8.30611	8.29004	8.13226	8.00008	7.77113	7.6177	7.77764	7.73409	7.64576
pc0368	ndk_2	PC_RS01810	mid	NDK	N	Y	Nucleoside diphosphate kinase 2	Major role in the synthesis of nucleoside triphosphates other than ATP. The ATP gamma phosphate is transferred to the NDP beta phosphate via a ping-pong mechanism, using a phosphorylated active-site intermediate (By similarity)		7.68979	9.29166	9.62172	10.5395	10.6184	10.7381	9.80455	9.84376	10.0097	9.74549	9.78879	9.66397
pc0369	pheT	PC_RS01815	const	B5,FDX-ACB,tRNA_bind,B3_4	N	Y	Phenylalanine--tRNA ligase beta subunit	phenylalanyl-tRNA synthetase subunit beta (EC 6.1.1.20)		10.3446	10.5371	10.44	11.1819	11.1666	11.2109	10.4548	10.7177	10.5715	10.2994	10.1994	10.3289
pc0370		PC_RS01820	const	NA	N	Y	Putative uncharacterized protein		pCOMP: lipoprotein	10.8723	10.8673	11.3291	11.1791	11.2331	11.2631	10.5416	10.4882	10.334	10.571	10.4682	10.4627
pc0373		PC_RS01835	early I	NA	N	N	Putative uncharacterized protein			7.45313	7.60496	6.30824	-0.791141	0.737112	1.86661	2.42068	2.4185	3.18407	5.97261	7.25272	7.84156
pc0374		PC_RS01840	early I	NA	N	N	Putative uncharacterized protein			11.1259	11.0554	11.2034	9.14219	9.02462	9.2643	8.53826	8.47597	8.41875	9.53382	10.6534	11.1679
pc0375	rapA	PC_RS01845	const	Helicase_C,SNF2_N	N	N	Putative rapA, a bacterial member of the swi/snf helicase family	SNF2 family N-terminal domain		10.0546	9.56903	9.07966	10.0174	9.9625	9.83444	9.57677	9.81442	9.40867	9.58312	9.69805	9.78413
pc0376		PC_RS01850	const	NA	N	N	Putative uncharacterized protein			6.26846	7.32343	7.00399	7.45579	7.47726	7.3113	7.22573	7.11426	7.3944	7.08393	6.9755	6.92176
pc0378		PC_RS01855	early II	Rhodanese	N	Y	UPF0176 protein pc0378	UPF0176 protein		10.5877	10.036	10.354	9.60968	9.57731	9.68749	9.17217	9.22172	9.07047	8.50763	8.37488	8.2537
pc0379	trxA	PC_RS01860	late I	Thioredoxin	N	Y	Thioredoxin	Participates in various redox reactions through the reversible oxidation of its active center dithiol to a disulfide and catalyzes dithiol-disulfide exchange reactions		8.74712	8.50253	7.63466	8.65422	8.89389	8.69553	8.91167	9.1188	9.13609	10.1218	10.5008	10.3847
pc0381	ybaL	PC_RS01865	late II	TrkA_N,Na_H_Exchanger	N	Y	Inner membrane protein YbaL	Sodium/hydrogen exchanger family		9.46062	8.97502	9.70805	8.80694	8.83736	8.79297	10.4282	10.4975	10.1932	10.8476	10.9873	10.9165
pc0382		PC_RS01870	const	SpoU_methylase	N	N	Putative tRNA (cytidine(34)-2'-O)-methyltransferase	Could methylate the ribose at the nucleotide 34 wobble position in tRNA (By similarity)		7.75879	-	7.78383	7.98823	7.76729	8.09709	8.31131	8.28641	8.13771	7.59867	7.59437	7.69959
pc0383	mip	PC_RS01875	mid	FKBP_N,FKBP_C	N	Y	Peptidyl-prolyl cis-trans isomerase Mip	peptidyl-prolyl cis-trans isomerase	pCOMP: (putative) integral OMP	10.0541	10.043	10.0011	11.2528	11.3104	11.2701	11.2829	11.3531	11.323	11.2582	11.3352	11.2172
pc0384	aspS	PC_RS01880	const	tRNA_anti-codon,GAD,tRNA-synt_2	N	Y	Aspartate--tRNA ligase	aspartyl-tRNA synthetase (EC 6.1.1.12)		10.6821	10.081	9.00668	10.79	10.6499	10.8401	10.429	10.3691	10.2113	10.3172	10.2789	10.2693
pc0385	hisS	PC_RS01885	mid	HGTP_anticodon,tRNA-synt_His	Y	Y	Histidine--tRNA ligase	histidyl-tRNA synthetase (EC 6.1.1.21)		8.12984	6.9438	7.0394	8.85491	8.80515	9.11435	8.56688	8.48754	8.65734	8.31496	8.17775	8.19521
pc0386		PC_RS01890	const	NA	Y	N	Putative uncharacterized protein			8.02846	8.42257	8.4971	8.10306	7.95226	7.99038	8.10203	7.99564	7.93345	7.86129	7.79771	7.71502
pc0387	uhpC	PC_RS01895	const	MFS_1	N	N	Probable hexose phosphate transport protein	Hexose phosphate transport protein		9.99096	8.85627	9.1554	8.92444	8.86773	8.86388	9.07519	9.191	9.21196	9.4507	9.47734	9.36078
pc0388		PC_RS01900	const	NA	N	N	Putative uncharacterized protein			10.9601	11.0922	10.9059	10.4546	10.3894	10.2728	9.90548	10.205	10.0829	10.3453	10.4124	10.2212
pc0389	dnaE	PC_RS01905	early II	HHH_6,PHP,DNA_pol3_alpha	Y	N	DNA polymerase III subunit alpha	DNA polymerase III subunit alpha (EC 2.7.7.7)		9.31963	9.52737	10.038	9.04054	9.03113	8.86152	8.7605	8.69909	8.63005	8.5821	8.58577	8.55294
pc0390		NA	const	TPR_11	N	Y	Putative uncharacterized protein		pCOMP: (putative) lipoprotein	10.0396	9.12103	10.3972	10.678	10.7554	10.6925	10.4445	10.511	10.5506	10.3773	10.2197	10.0937
pc0391		PC_RS01915	mid	LptE	N	N	Putative uncharacterized protein		pCOMP: lipoprotein	4.55614	4.48557	5.58117	6.70096	6.89676	6.80251	6.50097	6.6508	6.30309	6.61724	6.49684	6.42665
pc0392	rsbW	PC_RS01920	mid	HATPase_c_2	Y	N	Putative rsbW, negative regulator of sigma-B activity (Switch protein/serine kinase)	rsbW, negative regulator of sigma-B activity (Switch protein serine kinase)		4.04192	-	3.482	4.55255	4.52558	4.66486	5.29488	4.56189	4.30536	4.76395	4.82908	4.67046
pc0393		PC_RS01925	early I	NA	N	N	Putative uncharacterized protein			8.66101	7.91238	7.10109	5.24964	5.17382	4.24443	6.02088	5.94832	5.49149	7.00013	7.61984	7.81447
pc0394	dac	PC_RS01930	const	Peptidase_S11	N	N	Putative serine-type D-Ala-D-Ala carboxypeptidase (Penicillin binding protein)	Carboxypeptidase		7.79841	8.57585	8.08648	8.28479	7.9304	7.9985	8.3144	8.76829	8.48886	8.42663	8.43516	8.39477
pc0395	rsmA	PC_RS01935	mid	RrnaAD	N	N	Ribosomal RNA small subunit methyltransferase A	Specifically dimethylates two adjacent adenosines (A1518 and A1519) in the loop of a conserved hairpin near the 3'-end of 16S rRNA in the 30S particle. May play a critical role in biogenesis of 30S subunits (By similarity)		7.24048	6.75488	7.85048	8.47903	8.4291	8.58766	7.77028	7.83522	8.03444	7.61085	7.55596	7.50772
pc0396		PC_RS01940	const	SurA_N_3	N	Y	Putative uncharacterized protein			6.58498	7.99247	8.61002	8.30134	8.26771	8.02874	7.60626	7.85153	7.95329	7.73455	7.64847	7.64284
pc0397	rsmB	PC_RS01945	mid	Nol1_Nop2_Fmu	N	N	Putative 16S rRNA m5C967 SAM-dependent methyltransferase	Methyltransferase		8.85181	6.97389	7.06949	9.27845	9.23983	9.33446	9.03991	9.2625	9.0608	9.14466	9.04443	8.94619
pc0398	ddlA	PC_RS01950	const	Dala_Dala_lig_C,Dala_Dala_lig_N,Dala_Dala_lig_N,Dala_Dala_lig_C	N	N	Putative D-alanine--D-alanine ligase	Cell wall formation (By similarity)		6.05931	8.48061	7.08435	8.20897	8.41409	8.12922	7.99553	8.01053	7.69198	7.72687	7.58881	7.50028
pc0399	incA	PC_RS01955	early II	NA	Y	Y	Putative eucaryotic myosin heavy chain			12	11.6429	11.858	9.52324	9.46991	9.40765	7.93508	7.95072	7.88663	7.49938	7.51248	7.47249
pc0400	lnt	PC_RS01960	early II	CN_hydrolase	N	N	Apolipoprotein N-acyltransferase	Transfers the fatty acyl group on membrane lipoproteins (By similarity)		7.97117	8.18601	8.16613	6.89119	7.12552	7.01947	7.20317	7.39188	7.0072	6.99215	6.89284	6.90517
pc0401	lpxC	PC_RS01965	early II	LpxC	N	N	UDP-3-O-[3-hydroxymyristoyl] N-acetylglucosamine deacetylase	Involved in the biosynthesis of lipid A, a phosphorylated glycolipid that anchors the lipopolysaccharide to the outer membrane of the cell (By similarity)		8.08724	8.32601	7.91065	7.85128	7.93347	7.91968	7.82355	7.6454	7.80185	7.20404	7.09257	7.02449
pc0402	fabZ	PC_RS01970	const	FabA	Y	Y	3-hydroxyacyl-[acyl-carrier-protein] dehydratase FabZ	Involved in unsaturated fatty acids biosynthesis. Catalyzes the dehydration of short chain beta-hydroxyacyl-ACPs and long chain saturated and unsaturated beta-hydroxyacyl-ACPs (By similarity)		6.00447	7.93391	8.02951	7.30517	7.58767	8.45688	7.03811	7.4617	7.44376	7.01873	7.04503	7.55883
pc0403	lpxA	PC_RS01975	const	Hexapep,Hexapep,Acetyltransf_11	N	N	Acyl-[acyl-carrier-protein]--UDP-N-acetylglucosamine O-acyltransferase	Involved in the biosynthesis of lipid A, a phosphorylated glycolipid that anchors the lipopolysaccharide to the outer membrane of the cell (By similarity)		10.4689	9.43897	10.6866	10.1029	10.2753	10.7325	9.79901	9.75413	9.72774	9.43834	9.54455	9.74823
pc0404	fmt	PC_RS01980	const	Formyl_trans_C,Formyl_trans_N	N	N	Methionyl-tRNA formyltransferase	Modifies the free amino group of the aminoacyl moiety of methionyl-tRNA(fMet). The formyl group appears to play a dual role in the initiator identity of N-formylmethionyl-tRNA by (I) promoting its recognition by IF2 and (II) impairing its binding to EFTu-GTP (By similarity)		8.9291	8.98407	9.19514	8.96518	9.14999	9.14407	8.48161	8.53571	8.62387	8.42292	8.45576	8.53638
pc0408		PC_RS01990	const	NA	N	N	Putative uncharacterized protein			12.1296	11.8223	11.9217	12.6306	12.6316	12.6325	12.3639	12.3794	12.269	12.2427	12.1587	12.1447
pc0409		PC_RS01995	const	NA	Y	N	Putative uncharacterized protein			11.7417	11.9884	12.2398	12.6764	12.6173	12.59	12.3928	12.3613	12.2911	12.4693	12.3576	12.3671
pc0410		PC_RS02000	const	NA	N	N	Putative uncharacterized protein			9.43462	8.36406	9.66319	8.75676	8.65471	8.41105	8.41035	8.84144	8.6785	8.56016	8.45727	8.30536
pc0412	rplC	PC_RS02010	mid	Ribosomal_L3	N	Y	50S ribosomal protein L3	One of the primary rRNA binding proteins, it binds directly near the 3'-end of the 23S rRNA, where it nucleates assembly of the 50S subunit (By similarity)		11.2474	11.7822	11.8296	12.7121	12.8523	13.0462	12.0837	11.9988	12.0579	11.5492	11.5627	11.7232
pc0413	rplD	PC_RS02015	const	Ribosomal_L4	N	Y	50S ribosomal protein L4	One of the primary rRNA binding proteins, this protein initially binds near the 5'-end of the 23S rRNA. It is important during the early stages of 50S assembly. It makes multiple contacts with different domains of the 23S rRNA in the assembled 50S subunit and ribosome (By similarity)		10.0205	10.408	10.5737	10.9474	11.0209	11.1419	10.3001	10.2262	10.1431	9.82516	9.8643	10.0968
pc0414	rplW	PC_RS02020	const	Ribosomal_L23	N	Y	50S ribosomal protein L23	One of the early assembly proteins it binds 23S rRNA. One of the proteins that surrounds the polypeptide exit tunnel on the outside of the ribosome. Forms the main docking site for trigger factor binding to the ribosome (By similarity)		11.4203	11.8266	11.6003	12.1052	12.1408	12.2446	11.439	11.3523	11.3094	11.0097	11.0316	11.2715
pc0415	rplB	PC_RS02025	mid	Ribosomal_L2,Ribosomal_L2_C	N	Y	50S ribosomal protein L2	One of the primary rRNA binding proteins. Required for association of the 30S and 50S subunits to form the 70S ribosome, for tRNA binding and peptide bond formation. It has been suggested to have peptidyltransferase activity		12.321	13.0578	13.2663	13.7509	13.9419	14.0462	13.1923	13.0917	13.0037	12.7913	12.7491	12.9222
pc0416	rpsS	PC_RS02030	const	Ribosomal_S19	N	Y	30S ribosomal protein S19	Protein S19 forms a complex with S13 that binds strongly to the 16S ribosomal RNA (By similarity)		12.095	12.6459	13.0244	13.4088	13.5256	13.6061	12.6885	12.6682	12.579	12.3396	12.2648	12.5053
pc0417	rplV	PC_RS02035	const	Ribosomal_L22	N	Y	50S ribosomal protein L22	its binding is stimulated by other ribosomal proteins, e.g. L4, L17, and L20. It is important during the early stages of 50S assembly. It makes multiple contacts with different domains of the 23S rRNA in the assembled 50S subunit and ribosome (By similarity)		10.8671	10.8718	11.6496	11.9174	12.0457	12.2632	11.4462	11.2683	11.2765	11.1175	11.0093	11.2855
pc0418	rpsC	PC_RS02040	const	KH_2,Ribosomal_S3_C	N	Y	30S ribosomal protein S3	Binds the lower part of the 30S subunit head. Binds mRNA in the 70S ribosome, positioning it for translation (By similarity)		13.2139	13.6273	14.2922	14.3368	14.4429	14.6904	13.8405	13.7507	13.6272	13.4389	13.3634	13.6244
pc0419	rplP	PC_RS02045	const	Ribosomal_L16	N	Y	50S ribosomal protein L16	Binds 23S rRNA and is also seen to make contacts with the A and possibly P site tRNAs (By similarity)		12.8864	13.1943	13.2775	13.6319	13.7656	13.8848	13.1532	13.0844	12.9543	12.7152	12.5889	12.8185
pc0420	rpmC	PC_RS02050	const	Ribosomal_L29	N	Y	50S ribosomal protein L29	50S ribosomal protein L29		10.6996	11.136	10.5921	11.5422	11.5903	11.635	10.8475	10.86	10.8656	10.5037	10.4314	10.5812
pc0421	rpsQ	PC_RS02055	const	Ribosomal_S17	N	Y	30S ribosomal protein S17	One of the primary rRNA binding proteins, it binds specifically to the 5'-end of 16S ribosomal RNA (By similarity)		13.0679	13.4476	13.0197	13.3896	13.4306	13.4627	12.784	12.6639	12.6104	12.4411	12.3783	12.5325
pc0422	rplN	PC_RS02060	const	Ribosomal_L14	N	Y	50S ribosomal protein L14	Binds to 23S rRNA. Forms part of two intersubunit bridges in the 70S ribosome (By similarity)		11.0514	11.6037	11.935	12.0352	12.0725	12.1794	11.4249	11.2932	11.2335	10.8826	10.7961	11.0518
pc0423	rplX	PC_RS02065	const	NA	N	Y	50S ribosomal protein L24	One of two assembly initiator proteins, it binds directly to the 5'-end of the 23S rRNA, where it nucleates assembly of the 50S subunit (By similarity)		13.0158	13.7411	13.4153	14.2303	14.4014	14.4044	13.7098	13.645	13.4695	13.0371	12.8652	13.036
pc0424	rplE	PC_RS02070	const	Ribosomal_L5,Ribosomal_L5_C	N	Y	50S ribosomal protein L5	This is 1 of the proteins that binds and probably mediates the attachment of the 5S RNA into the large ribosomal subunit, where it forms part of the central protuberance. In the 70S ribosome it contacts protein S13 of the 30S subunit (bridge B1b), connecting the 2 subunits		13.3034	13.4552	13.8889	14.1223	14.0805	14.0935	13.5027	13.4592	13.4208	13.1178	13.0507	13.199
pc0425	rpsH	PC_RS02075	const	Ribosomal_S8	N	Y	30S ribosomal protein S8	One of the primary rRNA binding proteins, it binds directly to 16S rRNA central domain where it helps coordinate assembly of the platform of the 30S subunit (By similarity)		13.4329	13.5462	13.6418	13.7612	13.9712	14.0001	13.3052	13.274	13.1218	12.8903	12.71	12.8382
pc0426	rplF	PC_RS02080	const	Ribosomal_L6,Ribosomal_L6	N	Y	50S ribosomal protein L6	This protein binds to the 23S rRNA, and is important in its secondary structure. It is located near the subunit interface in the base of the L7 L12 stalk, and near the tRNA binding site of the peptidyltransferase center (By similarity)		12.6074	13.0982	13.2406	13.3036	13.3315	13.4844	12.8264	12.7211	12.7126	12.5642	12.4218	12.6099
pc0427	rplR	PC_RS02085	const	Ribosomal_L18p	N	Y	50S ribosomal protein L18	This is one of the proteins that binds and probably mediates the attachment of the 5S RNA into the large ribosomal subunit, where it forms part of the central protuberance (By similarity)		12.3315	13.0645	13.2756	13.3097	13.406	13.5556	12.8492	12.7425	12.6535	12.3872	12.2172	12.3959
pc0428	rpsE	PC_RS02090	const	Ribosomal_S5,Ribosomal_S5_C	N	Y	30S ribosomal protein S5	Located at the back of the 30S subunit body where it stabilizes the conformation of the head with respect to the body		12.7143	13.5027	13.4996	13.615	13.7969	13.9413	13.1258	13.1542	13.0264	12.8222	12.6508	12.8354
pc0429	rplO	PC_RS02095	const	Ribosomal_L18e	N	Y	50S ribosomal protein L15	Binds to the 23S rRNA (By similarity)		13.3627	13.4341	13.5202	13.8172	13.7145	13.8699	13.2613	13.1928	13.2356	13.1706	13.0673	13.1856
pc0430	secY	PC_RS02100	const	SecY	N	N	Protein translocase subunit SecY	The central subunit of the protein translocation channel SecYEG. Consists of two halves formed by TMs 1-5 and 6-10. These two domains form a lateral gate at the front which open onto the bilayer between TMs 2 and 7, and are clamped together by SecE at the back. The channel is closed by both a pore ring composed of hydrophobic SecY resides and a short helix (helix 2A) on the extracellular side of …		12.6069	12.3225	12.5881	13.0957	13.0461	13.0667	12.6499	12.5301	12.4324	12.5059	12.4002	12.5158
pc0431	rpsM	PC_RS02105	const	Ribosomal_S13	N	Y	30S ribosomal protein S13	Located at the top of the head of the 30S subunit, it contacts several helices of the 16S rRNA. In the 70S ribosome it contacts the 23S rRNA (bridge B1a) and protein L5 of the 50S subunit (bridge B1b), connecting the 2 subunits		10.0814	10.4819	10.3876	10.438	10.392	10.5343	9.89238	9.89972	9.99784	9.834	9.84785	9.91059
pc0432	rpsK	PC_RS02110	const	Ribosomal_S11	N	Y	30S ribosomal protein S11	Located on the platform of the 30S subunit, it bridges several disparate RNA helices of the 16S rRNA. Forms part of the Shine-Dalgarno cleft in the 70S ribosome (By similarity)		9.31242	9.68308	9.7274	9.66665	9.79861	9.86333	9.25012	9.29479	9.26648	9.10433	9.04583	9.05978
pc0433	rpoA	PC_RS02115	const	RNA_pol_A_bac,RNA_pol_L,RNA_pol_A_CTD	N	Y	DNA-directed RNA polymerase subunit alpha	DNA-dependent RNA polymerase catalyzes the transcription of DNA into RNA using the four ribonucleoside triphosphates as substrates (By similarity)		14.0663	14.0022	14.1667	14.2526	14.2823	14.4186	13.6097	13.6512	13.6169	13.6264	13.644	13.7839
pc0434	rplQ	PC_RS02120	const	Ribosomal_L17	N	Y	50S ribosomal protein L17	50S ribosomal protein L17		13.1137	12.876	13.1387	13.5701	13.6453	13.7798	12.6968	12.7462	12.7528	12.6723	12.6704	12.7357
pc0435	gap	PC_RS02125	late II	Gp_dh_N,Gp_dh_C	N	Y	Glyceraldehyde-3-phosphate dehydrogenase	Glyceraldehyde-3-phosphate dehydrogenase		7.53419	6.91109	7.09979	7.10894	7.15072	7.1176	8.50379	8.18734	8.19064	8.1474	8.30803	8.22842
pc0437		PC_RS02130	const	NA	N	Y	Putative uncharacterized protein			10.0411	10.7779	10.6511	10.3648	10.4178	10.7049	10.3662	10.4983	10.331	10.5523	10.6017	10.7643
pc0438		PC_RS02140	late II	NA	Y	N	Putative uncharacterized protein			4.05548	4.56988	6.08051	4.5047	4.50939	4.75437	6.16258	6.38718	6.48884	6.48871	6.62713	6.6504
pc0440		PC_RS02145	const	Abi	N	N	Putative uncharacterized protein			5.82327	6.75271	6.84831	6.18633	6.21578	6.29204	6.43468	5.89717	6.25068	6.16162	6.04038	6.0881
pc0441		PC_RS02150	const	UPF0158	N	Y	UPF0158 protein CPn_0518/CP_0235/CPj0518/CpB0539	UPF0158 protein CPn_0518 CP_0235 CPj0518 CpB0539	putative type III secretion substrate orthologous to CT429 (da Cunha et al., 2014)	8.08447	8.20294	6.63557	8.13031	8.11006	8.03152	7.94732	7.90982	7.86728	8.16873	8.12752	8.12097
pc0442	dapF	PC_RS02155	mid	DAP_epimerase,DAP_epimerase	N	N	Diaminopimelate epimerase	Catalyzes the stereoinversion of LL-2,6- diaminoheptanedioate (L,L-DAP) to meso-diaminoheptanedioate (meso- DAP), a precursor of L-lysine and an essential component of the bacterial peptidoglycan (By similarity)		7.21649	7.95329	7.24153	9.04704	9.08262	9.05624	9.23933	9.3717	9.35804	9.35477	9.39749	9.28066
pc0443	clpP_1	PC_RS02160	mid	CLP_protease	N	Y	ATP-dependent Clp protease proteolytic subunit 1	Cleaves peptides in various proteins in a process that requires ATP hydrolysis. Has a chymotrypsin-like activity. Plays a major role in the degradation of misfolded proteins (By similarity)		8.25816	7.84656	8.73571	9.24764	9.3065	9.27547	9.23517	9.29867	9.13717	9.15233	9.13726	8.99576
pc0444	glyA	PC_RS02165	const	SHMT,SHMT	Y	Y	Serine hydroxymethyltransferase	Catalyzes the reversible interconversion of serine and glycine with tetrahydrofolate (THF) serving as the one-carbon carrier. This reaction serves as the major source of one-carbon groups required for the biosynthesis of purines, thymidylate, methionine, and other important biomolecules. Also exhibits THF- independent aldolase activity toward beta-hydroxyamino acids, producing glycine and aldehyd…		8.53759	9.75243	9.36998	9.63317	9.78429	9.66789	9.8112	9.67665	9.83077	9.75826	9.60295	9.56664
pc0445		PC_RS09820	late II	NA	Y	Y	Putative uncharacterized protein			7.92146	8.02083	7.9465	7.49098	7.45219	7.54927	9.1106	9.02639	8.91584	9.1829	9.16529	9.12416
pc0446		PC_RS02175	const	DUF164	N	Y	Putative uncharacterized protein	Putative zinc ribbon domain		10.0461	9.96685	10.188	10.4536	10.4069	10.5008	10.2816	10.2603	10.1877	9.82947	9.76877	9.74709
pc0447		NA	late I	NA	N	N	Putative uncharacterized protein			9.66415	9.51559	8.76319	9.34188	9.08446	8.65308	8.395	9.23335	9.86729	12.0236	12.591	13.4122
pc0449	folE	PC_RS02185	early II	GTP_cyclohydroI	N	Y	GTP cyclohydrolase 1	GTP cyclohydrolase I		6.9308	8.12327	8.80383	7.276	7.16081	7.23668	6.8893	6.61864	6.34624	6.49521	6.62493	6.62939
pc0450	trmH	PC_RS02190	mid	SpoU_methylase	N	N	Putative tRNA (Guanosine-2'-O-)-methyltransferase	SpoU rRNA Methylase family		7.60834	5.31538	5.82602	7.75455	7.65577	7.85471	6.48278	6.67325	6.82523	6.52345	6.63259	6.60551
pc0451	ybiT	PC_RS02195	const	ABC_tran_2,ABC_tran,ABC_tran	N	Y	Uncharacterized ABC transporter ATP-binding protein YbiT	ABC transporter		7.10263	8.16135	8.12766	8.47192	8.50977	8.45716	7.93436	7.9809	7.92179	7.52412	7.50136	7.57463
pc0452		NA	mid	Glycos_transf_2	N	N	Putative uncharacterized protein	Glycosyl transferase family 2		6.25117	5.18061	5.69124	7.2923	7.433	7.43284	7.24108	7.69228	7.18598	7.13304	7.12237	6.99176
pc0453	metQ	PC_RS02205	const	Lipoprotein_9	N	Y	Methionine-binding lipoprotein MetQ	lipoprotein		8.21026	6.40274	6.17641	7.52824	7.67496	7.64701	7.22745	7.42053	7.3394	7.42006	7.37567	7.31132
pc0454	metI	PC_RS02210	const	BPD_transp_1	N	N	Probable D-methionine transport system permease protein MetI	ABC transporter		7.15757	6.35004	-	7.03743	6.98304	6.76483	6.34235	6.34018	6.43695	6.36262	6.40877	6.37041
pc0455	metN	PC_RS02215	mid	NIL,ABC_tran	Y	N	Methionine import ATP-binding protein MetN	import. Responsible for energy coupling to the transport system (By similarity)		7.12791	6.05735	5.56799	8.3015	8.18174	7.95079	7.45301	7.45084	7.37793	7.43146	7.45645	7.30556
pc0456		PC_RS02220	const	NA	N	N	Putative uncharacterized protein			9.82835	9.34275	9.11642	10.1256	10.1168	9.94782	9.51837	9.64673	9.70147	9.6329	9.56679	9.43415
pc0458	xerC	PC_RS02225	const	Phage_int_SAM_1,Phage_int_SAM_1,Phage_integrase	N	N	Tyrosine recombinase XerC	Site-specific tyrosine recombinase, which acts by catalyzing the cutting and rejoining of the recombining DNA molecules. The XerC-XerD complex is essential to convert dimers of the bacterial chromosome into monomers to permit their segregation at cell division. It also contributes to the segregational stability of plasmids (By similarity)		5.19618	5.71058	7.22121	6.62168	6.55698	6.42344	5.65558	5.70071	6.09704	6.34621	6.21441	6.08927
pc0459	rnz	PC_RS02230	const	Lactamase_B_2	Y	N	Ribonuclease Z	Zinc phosphodiesterase, which displays some tRNA 3'- processing endonuclease activity. Probably involved in tRNA maturation, by removing a 3'-trailer from precursor tRNA (By similarity)		6.24727	6.98407	6.68735	7.0016	6.86441	6.96454	5.57237	6.4221	6.38518	6.51071	6.54839	6.41078
pc0460	glpG	PC_RS02235	const	Rhomboid	N	N	Putative glpG protein	Rhomboid family		6.93706	6.8665	6.96209	7.72484	7.63256	7.51041	6.92698	6.94683	6.78546	7.23647	7.14935	7.15383
pc0461	rfaE	PC_RS02240	mid	CTP_transf_2	N	N	Probable ADP-heptose synthase	Cytidylyltransferase		4.99914	6.0985	7.02418	7.17273	7.31724	7.13714	6.22408	6.52676	6.48497	6.5841	6.75547	6.59765
pc0462	lon	PC_RS02245	const	AAA,LON,Lon_C	N	Y	Lon protease	ATP-dependent serine protease that mediates the selective degradation of mutant and abnormal proteins as well as certain short-lived regulatory proteins. Required for cellular homeostasis and for survival from DNA damage and developmental changes induced by stress. Degrades polypeptides processively to yield small peptide fragments that are 5 to 10 amino acids long. Binds to DNA in a double-stran…		10.7522	10.57	9.92306	11.3303	11.3292	11.3369	10.8296	10.838	10.9439	10.7147	10.6965	10.6513
pc0463		PC_RS02250	late I	NA	Y	N	Putative uncharacterized protein			5.90584	4.42024	4.93087	5.40893	5.04625	5.38002	6.40087	6.97974	6.93009	7.0722	7.29767	7.16005
pc0464		PC_RS02255	late II	NA	N	N	Putative uncharacterized protein			6.94289	7.10937	5.16058	6.14866	6.12083	5.86191	7.68241	7.75197	7.39898	7.82794	8.07784	7.99874
pc0465	dgt	PC_RS02260	late I	HD,HD_assoc	N	N	Deoxyguanosinetriphosphate triphosphohydrolase-like protein	HDc		5.07605	5.17542	6.42302	6.21603	6.12988	6.29367	6.84773	6.72442	6.81342	6.69628	6.73952	6.62721
pc0466		PC_RS02265	late I	Peptidase_M22	N	Y	Putative uncharacterized protein	Glycoprotease family		5.03268	6.13204	6.05771	5.98071	6.13045	6.20105	7.07704	6.73277	7.05693	7.0585	7.12041	6.96269
pc0467	rpsU	PC_RS02270	const	Ribosomal_S21	N	N	30S ribosomal protein S21	30S ribosomal protein S21		9.76808	9.97214	9.16085	9.86495	9.98889	9.97472	9.64716	9.57854	9.64549	9.62882	9.68262	9.54587
pc0468	dnaJ	PC_RS02275	const	DnaJ_CXXCXGXG,CTDII,DnaJ	N	Y	Chaperone protein DnaJ	ATP binding to DnaK triggers the release of the substrate protein, thus completing the reaction cycle. Several rounds of ATP-dependent interactions between DnaJ, DnaK and GrpE are required for fully efficient folding. Also involved, together with DnaK and GrpE, in the DNA replication of plasmids through activation of initiation proteins (By similarity)		12.7582	12.2726	13.0242	13.1849	13.4496	13.7044	13.1985	12.7974	12.7874	12.6578	12.7178	12.9458
pc0469	yycJ	PC_RS02280	mid	Lactamase_B	N	N	Putative metallo-hydrolase YycJ	Metal dependent hydrolase		5.60264	6.11704	5.04271	6.85023	6.83791	6.82348	6.45283	6.65548	6.68104	6.71812	6.60026	6.42896
pc0470	ftsK	PC_RS02285	const	Ftsk_gamma,FtsK_SpoIIIE	N	N	Putative multifunctional cell division protein ftsK	Essential cell division protein that coordinates cell division and chromosome segregation. The N-terminus is involved in assembly of the cell-division machinery. The C-terminus functions as a DNA motor that moves dsDNA in an ATP-dependent manner towards the dif recombination site, which is located within the replication terminus region. Required for activation of the Xer recombinase, allowing act…		8.39946	9.80695	9.07657	9.22685	9.40357	9.31165	9.09881	9.00663	9.07794	9.16995	9.07195	9.08874
pc0471	uppP	PC_RS02290	const	BacA	N	N	Undecaprenyl-diphosphatase	Catalyzes the dephosphorylation of undecaprenyl diphosphate (UPP). Confers resistance to bacitracin (By similarity)		5.55824	6.88	6.16824	6.75069	6.81306	6.7366	6.58649	6.63215	6.17532	6.59795	6.48595	6.46442
pc0473		PC_RS02305	late I	NA	N	Y	Putative uncharacterized protein		putative type III secretion substrate orthologous to CT473 (Dai & Li, 2014)	5.60326	6.70262	6.6283	7.72368	7.58073	7.52057	8.02614	8.13088	8.1562	8.29944	8.35672	8.34931
pc0474	hprK	PC_RS02310	mid	Hpr_kinase_N,Hpr_kinase_C	N	N	HPr kinase/phosphorylase	Catalyzes the ATP- as well as the pyrophosphate- dependent phosphorylation of a specific serine residue in HPr, a phosphocarrier protein of the phosphoenolpyruvate-dependent sugar phosphotransferase system (PTS). HprK P also catalyzes the pyrophosphate-producing, inorganic phosphate-dependent dephosphorylation (phosphorolysis) of seryl-phosphorylated HPr (P- Ser-HPr) (By similarity)		9.59272	11.3295	9.0328	11.9641	11.9046	11.8704	11.8177	12.0419	11.7808	11.6909	11.8031	11.8919
pc0476	ptsI	PC_RS02320	const	PEP-utilizers,PEP-utilisers_N,PEP-utilizers_C	N	N	Phosphoenolpyruvate-protein phosphotransferase	General (non sugar-specific) component of the phosphoenolpyruvate-dependent sugar phosphotransferase system (sugar PTS). This major carbohydrate active-transport system catalyzes the phosphorylation of incoming sugar substrates concomitantly with their translocation across the cell membrane. Enzyme I transfers the phosphoryl group from phosphoenolpyruvate (PEP) to the phosphoryl carrier protein (…		7.71287	6.05735	8.37534	7.55607	7.6973	7.85428	7.75367	7.63245	7.49444	7.63384	7.72427	7.65718
pc0477		PC_RS02325	const	YbaB_DNA_bd	N	N	Nucleoid-associated protein pc0477	Binds to DNA and alters its conformation. May be involved in regulation of gene expression, nucleoid organization and DNA protection (By similarity)		6.31036	8.14669	5.3354	7.29131	7.06806	7.39628	7.43273	7.54721	7.50191	7.20673	7.07814	6.82135
pc0478	dnaX	PC_RS02330	const	DNA_pol3_gamma3,DNA_pol3_delta2	N	N	Probable DNA-directed DNA polymerase III subunits gamma/tau dnaX	DNA polymerase III subunits gamma and tau (EC 2.7.7.7)		7.79386	6.91595	8.67451	8.07372	8.03537	8.06888	7.72224	8.04464	7.94214	7.76109	7.58869	7.50521
pc0479	rmuC	PC_RS02335	const	RmuC	N	N	DNA recombination protein RmuC homolog	DNA recombination protein		6.39023	5.68224	7.19287	7.00439	7.27519	7.22518	7.00575	6.437	6.74248	6.6263	6.556	6.53184
pc0480	comM	PC_RS02340	const	Mg_chelatase_2,ChlI,Mg_chelatase	N	N	Competence protein ComM			9.49883	8.5538	9.17991	8.63512	8.71248	8.75209	8.41634	8.44772	8.64598	8.36006	8.27398	8.41432
pc0481		PC_RS02345	const	DUF455	N	N	Putative uncharacterized protein	Protein of unknown function (DUF455)		7.43757	7.83649	5.76217	7.64578	7.80207	7.85452	7.097	6.98791	7.05946	7.15148	7.11333	7.10282
pc0482		PC_RS02350	const	SH3_3	N	Y	Putative uncharacterized protein	Bacterial SH3 domain	pCOMP: (putative) integral OMP	9.67497	9.39291	9.35606	10.4389	10.4098	10.2354	9.71057	9.76588	9.75614	9.45673	9.39832	9.43146
pc0483		PC_RS02355	early II	NA	Y	N	Putative uncharacterized protein			11.6273	11.9256	11.4216	10.479	10.4837	10.56	10.2973	10.3518	10.2612	10.1671	10.4755	10.6433
pc0484	ylaK	PC_RS02360	late II	PIN_4,PhoH	N	Y	Uncharacterized protein YlaK	phosphate starvation-inducible protein		7.02877	7.37325	8.34332	7.07453	7.13931	7.241	8.04799	8.20361	8.32305	8.18318	8.27996	8.19808
pc0485	ntt4	PC_RS02365	const	MFS_1	N	N	Putative ATP/ADP translocase (AATP1) (Arabidopsis thaliana)			8.20375	8.71815	9.09128	8.78632	8.9159	8.93259	8.95504	8.82604	9.10461	9.11918	9.05545	8.91784
pc0486		PC_RS02370	mid	MepB	N	N	Putative uncharacterized protein	MepB protein		-	4.36658	6.46218	5.94776	6.17646	6.29357	6.42706	6.07495	6.15515	6.19925	6.12996	6.0764
pc0487	mutT	PC_RS02375	const	NUDIX	N	N	Putative mutT protein	NUDIX domain		8.85885	9.32745	8.97135	9.56996	9.83141	9.82596	9.20252	9.21654	9.34897	9.43192	9.28784	9.35562
pc0493		NA	late II	NA	Y	N	Putative uncharacterized protein			8.68223	9.31692	8.35363	7.38353	6.98762	6.69627	6.77727	7.57937	7.82961	10.1752	11.0637	11.7784
pc0494	ileS	PC_RS02405	mid	Anticodon_1,tRNA-synt_1	N	Y	Isoleucine--tRNA ligase	amino acids such as valine, to avoid such errors it has two additional distinct tRNA(Ile)-dependent editing activities. One activity is designated as 'pretransfer' editing and involves the hydrolysis of activated Val-AMP. The other activity is designated 'posttransfer' editing and involves deacylation of mischarged Val-tRNA(Ile) (By similarity)		11.4391	11.0467	12.2577	12.5756	12.6524	12.6766	11.9271	11.8475	11.9204	11.9168	11.8359	11.9384
pc0495		PC_RS02410	const	PhdYeFM_antitox	Y	N	Putative uncharacterized protein	Pfam:PhdYeFM		4.59211	3.10651	4.61714	4.82155	4.56958	4.52129	3.72958	3.9498	3.97102	4.65205	4.37841	4.32205
pc0496	lepB	PC_RS02415	const	NA	N	N	Putative signal peptidase I	Signal Peptidase I		11.5997	10.9921	11.0002	11.3793	11.2662	11.2683	10.7043	10.3752	10.8012	10.4342	10.5287	10.5729
pc0497		PC_RS02420	const	NA	N	Y	Putative uncharacterized protein			5.84297	5.35737	5.28304	6.08453	5.79938	6.10194	6.26995	6.28408	6.43898	6.38354	6.23202	6.15518
pc0498		PC_RS02425	const	NA	N	N	Putative uncharacterized protein		pCOMP: lipoprotein	4.67206	5.18647	8.01903	6.60895	6.89416	6.2251	6.97946	6.77699	7.20852	7.23697	7.24904	7.18609
pc0499		PC_RS02430	const	NA	N	N	Putative uncharacterized protein			4.02808	-	5.79008	4.13696	4.20081	4.02653	4.12491	4.74834	4.62409	4.51212	4.50974	4.28627
pc0501		PC_RS02440	mid	Peptidase_S10	N	Y	Putative uncharacterized protein	Serine carboxypeptidase		9.83564	9.1574	9.44564	11.1144	11.1177	11.014	10.289	10.4467	10.2867	10.3113	10.2294	10.3019
pc0514		PC_RS02490	early I	ABC_tran_2,ABC_tran,ABC_tran	N	N	Putative uncharacterized protein	ABC transporter		7.77929	7.36769	6.5564	5.98058	6.32512	6.72948	6.14996	6.71106	6.39306	6.67811	6.99874	7.2631
pc0516		PC_RS02495	const	DUF4095	N	N	Putative uncharacterized protein			5.97117	7.8075	7.58117	7.37257	7.40236	7.47742	7.65297	7.75033	7.84605	7.28375	7.24056	7.29586
pc0517		PC_RS02500	const	DUF1814	N	N	Putative uncharacterized protein			6.79159	4.98407	5.4947	7.23453	6.98967	7.20958	6.7501	7.04237	6.95549	6.70419	6.69899	6.5864
pc0522		PC_RS02520	early II	YfdX	N	Y	Putative uncharacterized protein		pCOMP: cell envelope	9.74357	9.46542	8.1687	8.17915	8.03844	7.8802	7.71298	7.86393	7.83708	7.91075	7.84681	7.94064
pc0530	incR	PC_RS02550	early II	NA	N	Y	Putative uncharacterized protein			7.89776	7.01006	7.96127	6.75352	6.70446	6.4483	5.28521	5.30474	5.17414	4.85141	5.18536	5.04766
pc0532		PC_RS02560	early I	NA	N	N	Putative uncharacterized protein			11.2222	11.0096	10.8717	7.36381	7.26109	7.22066	7.1205	7.23199	6.94022	8.16373	9.21075	9.75023
pc0534		NA	const	NA	N	N	Putative uncharacterized protein			6.79457	7.30897	7.81961	7.45494	7.41841	7.42238	6.7394	7.15227	7.45794	7.24177	7.16226	7.21196
pc0536		PC_RS02570	early II	NA	Y	N	Putative uncharacterized protein			13.6746	13.4221	13.2742	10.6277	10.4172	10.34	10.2964	10.3111	10.2117	9.77803	9.83756	9.89583
pc0537		PC_RS02575	early II	NA	N	N	Putative uncharacterized protein			10.4087	10.1036	10.1898	7.77321	7.56055	7.64997	7.42352	7.52244	7.38537	7.27117	7.29658	7.40244
pc0538	rtxA	PC_RS02580	early II	Abhydrolase_5	N	N	Putative RTX-toxin, partial length			10.961	10.9299	11.0891	8.81822	8.65433	8.57083	8.21801	8.21584	8.4081	8.32457	8.4019	8.43631
pc0541	def_1	PC_RS02590	early II	Pep_deformylase	N	N	Peptide deformylase			9.06432	8.79445	7.45709	7.48286	7.39692	7.50089	7.20179	7.42865	7.28045	7.05081	6.93752	6.99442
pc0543	yajO	PC_RS02600	late II	Aldo_ket_red	N	N	Uncharacterized oxidoreductase YajO	Aldo/keto reductase family		8.12842	8.83547	8.66803	7.83169	7.8084	7.91943	9.73777	9.67231	9.40327	9.14127	9.24367	9.29359
pc0544	nasA	PC_RS02605	early II	MFS_1	N	N	Putative to nasA protein	Major facilitator family transporter		8.71132	8.70216	9.02015	8.77519	8.73178	8.77866	7.90014	8.17273	8.23547	7.72218	7.75077	7.80514
pc0545		PC_RS02610	early II	NA	N	N	Putative uncharacterized protein			7.94138	5.45578	7.55138	6.93312	7.13	6.64026	6.04848	6.42246	6.46115	6.29245	6.09739	6.11406
pc0546	map	PC_RS02615	const	Peptidase_M24	N	N	Methionine aminopeptidase	Removes the N-terminal methionine from nascent proteins (By similarity)		6.67874	7.87121	6.38184	7.73368	7.72361	7.86305	8.10899	8.09697	7.97388	7.94238	7.81731	7.756
pc0550	mtrC	PC_RS02635	late I	HlyD	N	Y	Membrane fusion protein MtrC	resistance protein		5.38487	6.63624	6.40991	6.41207	6.40357	6.5126	7.82003	8.05069	7.99671	7.70418	7.77673	7.75645
pc0551	bepE	PC_RS02640	late II	ACR_tran	N	Y	Efflux pump membrane transporter BepE	AcrB/AcrD/AcrF family		8.15441	8.82081	8.33145	7.09996	7.43839	7.41756	8.5649	8.60628	8.40442	9.08105	9.27318	9.28558
pc0552	oprM_1	PC_RS02645	late II	OEP,OEP	N	Y	Outer membrane protein OprM	Outer membrane efflux protein	pCOMP: (putative) integral OMP	5.76342	5.1079	6.61853	4.71883	4.86759	4.78177	6.13469	5.91202	5.99989	6.54967	6.75613	6.6637
pc0553		PC_RS02650	early II	HAD_2	Y	N	Putative uncharacterized protein	haloacid dehalogenase-like hydrolase		10.1199	9.19137	9.6562	7.89725	7.76387	7.94688	6.63887	7.0728	7.07426	6.49055	6.64604	6.64381
pc0554		PC_RS09855	const	Glycos_transf_1,Glycos_transf_2	N	N	Putative uncharacterized protein		pCOMP: cell envelope	7.99399	7.77143	8.6971	8.65029	8.69962	8.4453	8.05747	7.39233	7.58576	7.62259	7.64922	7.66286
pc0555	rfbB_2	PC_RS02660	const	Epimerase	N	N	Putative dTDP-glucose 4,6-dehydratase, rfbB			4.76574	3.69518	6.20581	5.54106	5.66811	5.62217	4.86257	4.97905	5.59622	4.59418	4.48594	4.67837
pc0560	nuoB	PC_RS02675	late II	Oxidored_q6	N	N	NADH-quinone oxidoreductase subunit B	NDH-1 shuttles electrons from NADH, via FMN and iron- sulfur (Fe-S) centers, to quinones in the respiratory chain. The immediate electron acceptor for the enzyme in this species is believed to be ubiquinone. Couples the redox reaction to proton translocation (for every two electrons transferred, four hydrogen ions are translocated across the cytoplasmic membrane), and thus conserves the redox ene…		4.77384	2.96631	3.47695	2.93216	3.07575	3.35725	5.49628	5.49411	5.37831	5.4948	5.60118	5.43394
pc0561	nuoC	PC_RS02680	late II	Complex1_30kDa	N	Y	NADH-quinone oxidoreductase subunit C	NDH-1 shuttles electrons from NADH, via FMN and iron- sulfur (Fe-S) centers, to quinones in the respiratory chain		5.24922	-	6.27425	5.87532	6.34699	5.63998	8.04966	8.13941	8.26159	8.17234	8.40286	8.28093
pc0562	nuoD	PC_RS02685	late II	Complex1_49kDa	N	Y	NADH-quinone oxidoreductase subunit D	NDH-1 shuttles electrons from NADH, via FMN and iron- sulfur (Fe-S) centers, to quinones in the respiratory chain. The immediate electron acceptor for the enzyme in this species is believed to be ubiquinone. Couples the redox reaction to proton translocation (for every two electrons transferred, four hydrogen ions are translocated across the cytoplasmic membrane), and thus conserves the redox ene…		8.62359	8.67856	7.77416	6.92271	6.90348	7.25007	8.87655	8.73687	8.72528	9.2772	9.46951	9.33142
pc0563	nuoE2	PC_RS02690	late II	2Fe-2S_thioredx	N	Y	NADH-quinone oxidoreductase subunit E 2	Pfam:Complex1_24kDa		-	4.47358	4.98422	3.88484	4.11353	3.54259	6.1264	5.71898	5.86005	6.46014	6.67178	6.47396
pc0564	nuoF2	PC_RS02695	late II	SLBB,NADH_4Fe-4S,Complex1_51K	N	Y	NADH-quinone oxidoreductase subunit F 2	NADH-ubiquinone oxidoreductase-F iron-sulfur binding region		9.10106	8.13003	8.9037	7.13823	7.34753	7.40068	9.621	9.12945	9.28203	9.54806	9.67837	9.61546
pc0565	nuoG	PC_RS02700	late II	Molydop_binding,Molybdopterin,Molybdop_Fe4S4,Molybdopterin,NADH-G_4Fe-4S_3,Fer2_4	N	Y	NADH-quinone oxidoreductase subunit G	NADH-ubiquinone oxidoreductase-G iron-sulfur binding region		8.55595	8.53984	8.88055	7.13872	7.39157	7.20269	8.87563	8.80246	8.84081	9.17635	9.28442	9.24702
pc0566	nuoH	PC_RS02705	late II	NADHdh	N	N	NADH-quinone oxidoreductase subunit H	NDH-1 shuttles electrons from NADH, via FMN and iron- sulfur (Fe-S) centers, to quinones in the respiratory chain. The immediate electron acceptor for the enzyme in this species is believed to be ubiquinone. Couples the redox reaction to proton translocation (for every two electrons transferred, four hydrogen ions are translocated across the cytoplasmic membrane), and thus conserves the redox ene…		7.10452	5.53146	4.04209	4.45051	4.9467	4.65936	6.12416	6.34876	6.30039	6.57406	6.71083	6.57283
pc0567	nuoI	PC_RS02710	late II	Fer4_7	N	N	NADH-quinone oxidoreductase subunit I	NDH-1 shuttles electrons from NADH, via FMN and iron- sulfur (Fe-S) centers, to quinones in the respiratory chain. The immediate electron acceptor for the enzyme in this species is believed to be ubiquinone. Couples the redox reaction to proton translocation (for every two electrons transferred, four hydrogen ions are translocated across the cytoplasmic membrane), and thus conserves the redox ene…		-	6.77977	7.29041	5.14523	4.88921	4.58575	6.40285	6.69835	6.54871	6.8462	6.87884	6.88063
pc0570	nuoL	PC_RS02725	late II	Oxidored_q1_N,Oxidored_q1	N	N	NADH-quinone oxidoreductase subunit L	NADH-Ubiquinone oxidoreductase (complex I), chain 5 N-terminus		7.27111	6.94901	5.65229	5.16762	5.35729	5.08514	6.76473	6.85708	6.70945	7.32792	7.4049	7.26596
pc0571	nuoM	PC_RS02730	late II	Oxidored_q1	N	N	Putative NADH-ubiquinone oxidoreductase chain M	NADH-Ubiquinone/plastoquinone (complex I), various chains		7.12383	6.63823	5.34151	5.1125	4.89967	5.06981	6.54141	6.05664	6.34072	7.1313	7.31542	7.10256
pc0572	nuoN	PC_RS02735	late II	Oxidored_q1	N	N	NADH-quinone oxidoreductase subunit N	NDH-1 shuttles electrons from NADH, via FMN and iron- sulfur (Fe-S) centers, to quinones in the respiratory chain. The immediate electron acceptor for the enzyme in this species is believed to be ubiquinone. Couples the redox reaction to proton translocation (for every two electrons transferred, four hydrogen ions are translocated across the cytoplasmic membrane), and thus conserves the redox ene…		4.70073	7.21513	7.0477	5.19625	5.44005	4.60607	7.02143	6.90928	6.77152	7.42143	7.60695	7.35046
pc0575		NA	late I	DUF1207	N	Y	Putative uncharacterized protein	Protein of unknown function (DUF1207)		7.70373	8.54006	8.53612	8.89735	8.98419	9.11157	9.99433	9.87246	9.80707	9.6404	9.88522	9.89575
pc0576		PC_RS02755	late II	NA	Y	Y	Putative uncharacterized protein			6.99932	8.61325	8.217	7.75424	7.7544	7.62504	8.86859	9.17693	8.92933	8.82147	9.02549	8.96953
pc0577		PC_RS02760	early II	NA	Y	N	Putative uncharacterized protein		putative Inc protein (Heinz et al. 2010)	8.09505	6.38706	7.89769	6.74473	6.54896	6.21688	6.56813	6.19559	6.35848	6.09422	6.00002	6.15365
pc0578		PC_RS02765	early II	NA	N	N	Putative uncharacterized protein			6.61806	6.42197	4.47317	5.76181	5.79079	5.27947	5.42691	5.37352	5.00108	5.07428	5.00367	5.07994
pc0579		PC_RS02770	const	NA	Y	N	Putative uncharacterized protein		putative Inc protein (Heinz et al. 2010)	9.27942	9.35022	9.02435	8.7415	8.62029	8.36533	8.25227	8.50385	8.6119	8.91448	8.70702	8.68965
pc0580		PC_RS02775	const	NA	N	N	Putative uncharacterized protein			8.41623	7.4712	7.98183	7.89368	7.99567	7.83789	8.52053	7.71659	7.94512	7.7926	7.77321	7.77893
pc0581		PC_RS02780	late I	NA	Y	N	Putative uncharacterized protein			7.22604	5.74044	5.25108	6.29125	6.32381	6.20177	7.15359	7.47682	6.93426	7.52239	7.64987	7.54791
pc0582		PC_RS02785	const	UPF0160	Y	N	UPF0160 protein CT_386	UPF0160 protein		6.24987	7.4017	7.56441	7.41074	7.3699	7.15521	7.22491	7.25964	7.23954	7.40158	7.29309	7.14289
pc0583	pckI	PC_RS02790	const	HIT	N	Y	HIT-like protein CPn_0488/CP_0266/CPj0488/CpB0508	Hit family		7.23676	6.9438	-	7.45309	7.6382	7.40513	7.65434	7.42269	7.31733	7.22589	7.10769	6.97685
pc0584	isoc2	PC_RS02795	const	Isochorismatase	N	N	Isochorismatase domain-containing protein 2, mitochondrial	Isochorismatase family		7.38167	7.89607	-	7.64123	7.57255	7.52307	7.2072	7.25394	7.77286	8.41052	8.32651	8.08631
pc0585		PC_RS02800	const	HEAT_2	N	N	Putative uncharacterized protein			8.95219	5.5597	8.39226	7.60032	7.54361	7.31054	7.93766	7.72492	7.67797	7.85702	7.60503	7.43438
pc0586		PC_RS02805	const	BPD_transp_1,NMT1	N	N	Putative uncharacterized protein	ABC transporter permease		5.75298	6.94546	6.77802	7.10155	6.79186	6.61933	6.443	6.39079	6.80069	6.4847	6.43924	6.33752
pc0587		PC_RS02810	const	Peptidase_M24	N	N	Putative uncharacterized protein	Metallopeptidase family M24		6.07433	6.32569	5.5144	6.16991	6.28313	5.99561	6.3638	6.56327	6.3108	6.63463	6.63206	6.56138
pc0589	tyrP_3	PC_RS02820	mid	Trp_Tyr_perm	N	Y	Tyrosine-specific transport protein 1	transport protein		6.78565	8.50169	7.07372	8.77848	8.61112	8.6371	7.63095	7.82784	7.91479	7.57912	7.62004	7.78776
pc0590		PC_RS02825	mid	DUF2760	N	N	Putative uncharacterized protein	Domain of unknown function (DUF2760)		7.04446	5.97389	7.48453	7.85276	8.03753	7.90088	7.16175	7.48557	7.61909	7.0887	7.07411	7.31589
pc0591	dnaK_1	PC_RS02830	const	HSP70	N	Y	Putative heat shock protein 70 (Chaperone protein dnaK)	Hsp70 protein		8.73026	8.47414	8.06724	8.95781	9.02316	8.95288	8.25134	8.17751	8.16055	8.29005	8.31756	8.34526
pc0592		PC_RS02835	early I	SufE	N	N	Uncharacterized SufE-like protein slr1419	Fe-S metabolism associated domain		9.38117	9.80811	8.31874	7.79679	8.10517	7.97865	8.35401	8.23636	8.4425	9.17551	9.54903	9.64808
pc0593		PC_RS02840	early I	NA	Y	N	Putative uncharacterized protein			7.60395	6.45539	7.70298	1.98212	2.3949	2.35447	1.4935	2.71372	2.61946	5.2847	6.73035	7.29285
pc0594	infA	PC_RS02845	const	eIF-1a	N	N	Translation initiation factor IF-1	however, it seems to stimulate more or less all the activities of the other two initiation factors, IF-2 and IF-3 (By similarity)		10.3231	11.1786	11.6507	11.4234	11.5095	11.5632	10.7825	10.9149	11.0056	10.9117	10.8971	10.918
pc0595	tuf	PC_RS02855	mid	GTP_EFTU_D2,GTP_EFTU_D3,GTP_EFTU	N	Y	Elongation factor Tu	This protein promotes the GTP-dependent binding of aminoacyl-tRNA to the A-site of ribosomes during protein biosynthesis (By similarity)		14.7297	15.4186	15.5774	16.2848	16.4604	16.6695	15.8068	15.7571	15.741	15.4206	15.3977	15.4722
pc0596		NA	mid	NA	N	N	Putative uncharacterized protein			3.98813	6.0875	5.01317	7.572	7.34893	7.32643	7.21307	7.22497	7.10401	6.63839	6.3135	6.64321
pc0597	secE	PC_RS02865	const	SecE	N	N	Protein translocase subunit SecE	SecE/Sec61-gamma subunits of protein translocation complex		8.99682	9.66323	9.4369	9.94731	10.0473	9.95205	9.46687	9.19742	9.43216	9.52026	9.39118	9.26546
pc0598	nusG_1	NA	const	NusG	N	Y	Putative transcription antitermination factor NusG			11.264	11.0414	10.9671	11.6764	11.5679	11.6158	11.2441	10.9907	11.0535	10.7068	10.7281	10.7114
pc0599	nusG_2	NA	const	KOW,NusG	Y	Y	Transcription termination/antitermination protein nusG	Influences transcription termination and antitermination. Acts as a component of the transcription complex, and interacts with the termination factor rho and RNA polymerase (By similarity)		11.6474	11.3544	11.45	11.8341	11.7847	11.6605	11.2752	11.2869	11.466	11.4963	11.4619	11.4891
pc0600	rplK	PC_RS02875	const	Ribosomal_L11,Ribosomal_L11_N	N	Y	50S ribosomal protein L11	This protein binds directly to 23S ribosomal RNA (By similarity)		13.8177	14.2166	14.4277	14.9957	15.1225	15.1121	14.4883	14.3412	14.3861	13.9607	13.901	14.0651
pc0601	rplA	PC_RS02880	mid	Ribosomal_L1	N	Y	50S ribosomal protein L1	Binds directly to 23S rRNA. The L1 stalk is quite mobile in the ribosome, and is involved in E site tRNA release (By similarity)		13.9407	14.1594	14.4439	15.0614	15.238	15.2728	14.5132	14.4286	14.3406	13.9252	13.8329	14.0738
pc0602	rplJ	PC_RS02885	const	Ribosomal_L10	N	Y	50S ribosomal protein L10	50S ribosomal protein L10		13.0184	13.4704	13.5146	14.1052	14.2137	14.3513	13.4783	13.3728	13.4399	13.0671	12.9306	13.2014
pc0603	rplL	PC_RS02890	const	Ribosomal_L12	N	Y	50S ribosomal protein L7/L12	Seems to be the binding site for several of the factors involved in protein synthesis and appears to be essential for accurate translation (By similarity)		12.7427	12.6582	12.7509	13.3841	13.3897	13.4215	12.5719	12.654	12.67	12.5204	12.4476	12.5811
pc0604	rpoB	PC_RS02895	const	RNA_pol_Rpb2_2,RNA_pol_Rpb2_45,RNA_pol_Rpb2_1,RNA_pol_Rpb2_7,RNA_pol_Rpb2_3,RNA_pol_Rpb2_6	N	Y	DNA-directed RNA polymerase subunit beta	DNA-dependent RNA polymerase catalyzes the transcription of DNA into RNA using the four ribonucleoside triphosphates as substrates (By similarity)		13.5463	13.7716	13.7398	14.4021	14.4561	14.5931	13.7669	13.7657	13.7467	13.5396	13.5417	13.7621
pc0605	rpoC	PC_RS02900	const	RNA_pol_Rpb1_4,RNA_pol_Rpb1_3,RNA_pol_Rpb1_2,RNA_pol_Rpb1_5,RNA_pol_Rpb1_1	N	Y	DNA-directed RNA polymerase subunit beta'	DNA-dependent RNA polymerase catalyzes the transcription of DNA into RNA using the four ribonucleoside triphosphates as substrates (By similarity)		13.4766	13.8498	14.1659	14.649	14.7231	14.9097	14.1003	14.0828	14.0057	13.8861	13.7864	13.9802
pc0606	pal_1	PC_RS02905	const	NA	N	N	Probable peptidoglycan-associated lipoprotein (Pal)		pCOMP: lipoprotein	5.63257	6.49489	6.65761	6.52716	6.65496	6.69515	6.50044	6.40998	6.35941	5.97288	5.71283	5.6508
pc0607		PC_RS02910	const	NA	N	N	Putative uncharacterized protein		pCOMP: integral OMP	7.89584	-	7.75095	7.68499	7.38928	7.66687	7.46825	7.25353	7.00925	6.98499	6.87	6.86942
pc0609		PC_RS02920	const	HEAT_2	N	N	Putative uncharacterized protein			8.33031	7.42967	8.35534	7.16286	7.51214	7.23565	7.24037	7.30691	7.46821	7.97381	8.23346	8.16922
pc0615		PC_RS02950	early I	NA	N	N	Putative uncharacterized protein			4.7044	5.63384	5.14447	3.21502	2.66081	3.28781	3.37239	3.47713	4.16714	5.16356	5.79662	6.33176
pc0617	omcB	PC_RS02955	late II	DUF11,DUF11	N	Y	Large cysteine-rich periplasmic protein OmcB	In elementary bodies (EBs, the infectious stage, which is able to survive outside the host cell) provides the structural integrity of the outer envelope through disulfide cross-links with the small cysteine-rich protein and the major outer membrane porin. It has been described in publications as the Sarkosyl- insoluble COMC (Chlamydia outer membrane complex), and serves as the functional equivale…	pCOMP: lipoprotein	13.2898	13.5376	13.2931	12.747	12.8454	12.95	14.5513	14.6764	14.3895	14.9068	14.924	14.9195
pc0617	omcA	NA	late II	NA	N	Y	Putative 9 kDa cysteine-rich outer membrane protein		pCOMP: cell envelope	10.3355	10.2411	9.75176	9.35282	9.22503	9.43667	10.8476	11.1959	10.9475	11.9455	12.0385	12.0479
pc0618	ppnK	PC_RS02960	const	NAD_kinase	N	N	Probable inorganic polyphosphate/ATP-NAD kinase	Catalyzes the phosphorylation of NAD to NADP. Utilizes ATP and other nucleoside triphosphates as well as inorganic polyphosphate as a source of phosphorus (By similarity)		6.07174	6.00118	7.09678	6.73437	6.63418	6.56204	5.92193	6.88261	6.68882	6.7592	6.73405	6.67859
pc0619	dxs	PC_RS02965	const	Transketolase_C,Transket_pyr,DXP_synthase_N	Y	N	1-deoxy-D-xylulose-5-phosphate synthase	Catalyzes the acyloin condensation reaction between C atoms 2 and 3 of pyruvate and glyceraldehyde 3-phosphate to yield 1-deoxy-D-xylulose-5-phosphate (DXP) (By similarity)		11.5856	9.96245	10.7361	11.6802	11.7145	11.7411	11.5178	11.5188	11.6311	11.5507	11.5289	11.4106
pc0620	xseB	PC_RS02970	const	Exonuc_VII_S	N	N	Exodeoxyribonuclease 7 small subunit	Bidirectionally degrades single-stranded DNA into large acid-insoluble oligonucleotides, which are then degraded further into small acid-soluble oligonucleotides (By similarity)		8.87738	7.32139	6.51009	7.92642	7.70715	7.70268	7.54537	7.86829	7.75848	7.89174	7.80443	7.6135
pc0621	xseA	PC_RS02975	const	tRNA_anti_2,Exonuc_VII_L	N	N	Exodeoxyribonuclease 7 large subunit	Bidirectionally degrades single-stranded DNA into large acid-insoluble oligonucleotides, which are then degraded further into small acid-soluble oligonucleotides (By similarity)		6.62242	5.8149	7.13289	6.73791	6.5873	6.60273	6.17494	6.24315	6.28883	5.91217	5.80441	5.88315
pc0622	dagA_1	PC_RS02980	early II	Na_Ala_symp	N	N	Uncharacterized transporter HI_0883	Sodium alanine symporter family protein		11.471	11.763	11.9617	11.3608	11.2941	11.3392	10.55	10.9599	10.6438	10.4717	10.4888	10.439
pc0623	nfi	PC_RS02985	const	Endonuclease_5	N	N	Endonuclease V			7.7852	5.21214	5.72278	6.63463	6.63547	6.3544	6.6932	6.78724	6.83565	6.55883	6.42905	6.23513
pc0625		PC_RS02990	late I	DUF948	N	N	Putative uncharacterized protein			8.81257	8.53051	8.49365	9.01238	8.96356	8.81919	9.65161	9.56882	9.39697	9.83792	9.81535	9.74004
pc0626		PC_RS09860	const	YtxH,YtxH	N	Y	Putative uncharacterized protein			10.8727	11.6304	11.3274	11.431	11.3431	11.3793	12.3879	12.2719	12.0666	12.1038	12.0551	12.0525
pc0627		PC_RS03000	late I	YtxH	N	N	Putative uncharacterized protein			7.89107	7.6685	7.40153	8.04555	7.96263	7.87593	9.08455	8.92684	8.85741	9.2292	9.25457	9.15487
pc0628		PC_RS03005	early II	NA	N	N	Putative uncharacterized protein			6.80098	6.90034	5.82602	7.33397	7.03625	6.77671	4.93846	5.05176	6.10395	5.82554	6.00258	6.23974
pc0630	ypwA	PC_RS03015	const	Peptidase_M32	N	N	Putative metalloprotease YpwA	thermostable carboxypeptidase		8.25039	8.76479	7.53846	7.79076	7.96733	7.84577	8.23586	8.06376	8.1305	8.18937	8.18111	7.84675
pc0631	alr	PC_RS03020	const	Mur_ligase,Mur_ligase_M,Ala_racemase_C,Ala_racemase_N	N	N	Putative alanine racemase	Alanine racemase		12.7088	12.591	11.587	11.5932	11.5792	11.6048	11.5166	11.3818	11.5693	11.6515	11.5308	11.3905
pc0632		PC_RS03025	late I	CsbD	N	Y	UPF0337 protein pc0632	CsbD-like		7.32817	8.46406	8.1122	8.09061	8.25657	7.97491	8.87721	8.7891	8.64902	9.18353	9.52095	9.49238
pc0633	nolG	PC_RS03030	const	ACR_tran	N	Y	Nodulation protein NolG	resistance protein		6.35495	8.21727	7.62099	8.19186	8.31088	8.15135	7.99878	8.00428	8.06317	8.08243	8.0578	8.0815
pc0634		PC_RS03035	mid	HlyD_2	N	Y	Putative uncharacterized protein	HlyD family secretion protein	pCOMP: (putative) integral OMP	7.55373	8.65309	8.57877	10.4962	10.4589	10.4102	10.2252	10.1809	9.82715	9.96247	9.90543	9.94115
pc0635	tolC	PC_RS03040	mid	OEP,OEP	N	N	Putative outer membrane protein TolC	Outer membrane efflux protein	pCOMP: (putative) integral OMP	7.70217	6.63161	8.14225	8.76397	8.47801	8.54751	8.40669	8.59829	8.48995	8.47322	8.45217	8.47657
pc0636		PC_RS03045	early II	YjgP_YjgQ	N	N	Putative uncharacterized protein	YjgP YjgQ family		6.6966	6.40365	6.91428	5.38476	5.07108	5.13562	4.24911	4.76152	5.56772	4.8229	4.8144	4.58006
pc0637		PC_RS03050	const	YjgP_YjgQ	N	N	Putative uncharacterized protein	YjgP YjgQ family		6.1181	5.6325	5.14314	6.4867	6.35337	6.54281	5.84054	6.192	6.09426	6.10161	5.93827	5.72376
pc0638		PC_RS03055	const	DUF4339	N	N	Putative uncharacterized protein			6.83627	8.12828	7.37588	6.61991	6.61211	6.62727	6.66889	6.74918	6.66158	7.30825	7.50963	7.54995
pc0639	tilS	PC_RS09865	early I	ATP_bind_3	N	N	tRNA(Ile)-lysidine synthase	Ligates lysine onto the cytidine present at position 34 of the AUA codon-specific tRNA(Ile) that contains the anticodon CAU, in an ATP-dependent manner. Cytidine is converted to lysidine, thus changing the amino acid specificity of the tRNA from methionine to isoleucine (By similarity)		10.2019	10.5719	10.0045	8.98315	9.03827	9.01747	9.23245	9.43672	9.2694	9.65858	9.84059	9.89953
pc0640	ftsH	PC_RS03065	const	AAA,Peptidase_M41	N	Y	ATP-dependent zinc metalloprotease FtsH	Acts as a processive, ATP-dependent zinc metallopeptidase for both cytoplasmic and membrane proteins. Plays a role in the quality control of integral membrane proteins (By similarity)		11.3934	11.6951	11.7152	11.6638	11.7338	11.7997	11.5912	11.6362	11.5674	11.8467	11.8678	11.8962
pc0641		PC_RS03070	late II	Glycos_transf_2	N	Y	Putative uncharacterized protein	Glycosyl transferase family 2		6.47281	5.28677	5.79741	3.84778	3.89871	3.57817	5.34725	5.20535	5.32531	6.09123	6.2496	6.17875
pc0642	cps	PC_RS03075	late II	Glycos_transf_2	N	Y	Putative beta-1,4-galactosyltransferase			6.23952	5.16896	6.67959	4.62461	5.50078	5.46036	6.79203	6.93282	6.81416	7.71746	7.82729	7.77952
pc0643	pnp	PC_RS03080	mid	RNase_PH_C,KH_1,S1,RNase_PH_C,PNPase,RNase_PH,RNase_PH	N	Y	Polyribonucleotide nucleotidyltransferase	Involved in mRNA degradation. Hydrolyzes single-stranded polyribonucleotides processively in the 3'- to 5'-direction (By similarity)		10.7274	11.7385	11.8664	12.4171	12.5447	12.5832	11.8282	11.888	11.7707	11.3644	11.3903	11.5507
pc0644	rpsO	PC_RS03085	const	Ribosomal_S15	N	Y	30S ribosomal protein S15	One of the primary rRNA binding proteins, it binds directly to 16S rRNA where it helps nucleate assembly of the platform of the 30S subunit by binding and bridging several RNA helices of the 16S rRNA (By similarity)		10.4133	9.62452	9.98832	10.0674	10.2858	10.2531	9.32131	9.55645	9.56119	9.34365	9.31742	9.39878
pc0647		PC_RS03100	mid	NA	N	Y	Putative uncharacterized protein			8.93348	10.1	10.7361	11.7789	11.7272	11.4996	11.3997	11.6451	11.5097	11.3734	11.3905	11.3517
pc0648		PC_RS03105	const	dCMP_cyt_deam_1	N	N	Putative uncharacterized protein	cytidine deoxycytidylate deaminase family protein		7.69297	9.05536	8.39607	9.02632	9.21297	9.19285	9.22276	9.08125	9.04575	8.91323	8.77192	8.89754
pc0649		PC_RS03110	late I	NA	N	N	Putative uncharacterized protein			6.36681	7.61817	7.39184	7.64414	7.68697	7.58765	8.16725	8.1266	7.72085	8.25617	8.27326	8.28251
pc0650		PC_RS03115	early I	NA	N	Y	Putative uncharacterized protein			12.1022	11.6042	11.7804	9.25812	9.02556	8.95817	8.42817	7.95207	7.99774	9.75226	10.7618	11.0666
pc0651	rpmE2	PC_RS03120	const	Ribosomal_L31	N	Y	50S ribosomal protein L31 type B	50S ribosomal protein L31 type B		11.7465	12.8962	12.4265	12.956	12.9616	12.8549	12.3162	12.2481	12.4839	12.1807	12.0925	11.9741
pc0652	prfA	PC_RS03125	const	PCRF,RF-1	N	Y	Peptide chain release factor 1	Peptide chain release factor 1 directs the termination of translation in response to the peptide chain termination codons UAG and UAA (By similarity)		10.093	9.92515	10.2574	10.0969	10.2091	10.1122	9.21295	9.37717	9.40891	9.24128	9.16775	9.25532
pc0653	prmC	PC_RS03130	early II	MTS	N	N	Release factor glutamine methyltransferase	Methylates the class 1 translation termination release factors RF1 PrfA and RF2 PrfB on the glutamine residue of the universally conserved GGQ motif (By similarity)		10.7341	10.0558	10.081	9.25218	9.35288	9.5654	8.91593	8.85426	8.94651	9.25127	9.21256	9.1658
pc0654	ffh	PC_RS03140	const	SRP54_N,SRP_SPB,SRP54	N	Y	Signal recognition particle protein	Involved in targeting and insertion of nascent membrane proteins into the cytoplasmic membrane. Binds to the hydrophobic signal sequence of the ribosome-nascent chain (RNC) as it emerges from the ribosomes. The SRP-RNC complex is then targeted to the cytoplasmic membrane where it interacts with the SRP receptor FtsY (By similarity)		11.1221	11.5434	11.791	11.9373	11.9374	11.9602	11.3221	11.1891	11.3294	11.0389	11.037	11.1148
pc0655	rpsP	PC_RS03145	const	Ribosomal_S16	N	Y	30S ribosomal protein S16	30S ribosomal protein S16		10.3075	10.2291	9.76319	10.4641	10.3372	10.518	9.81827	9.85393	9.96891	9.86244	9.79162	9.88202
pc0656	trmD	PC_RS03150	const	tRNA_m1G_MT	N	N	tRNA (guanine-N(1)-)-methyltransferase	Specifically methylates guanosine-37 in various tRNAs (By similarity)		11.4704	11.4945	11.8223	12.0051	12.0859	12.2545	11.489	11.5595	11.434	11.1894	11.1072	11.2471
pc0657	rplS	PC_RS03155	const	Ribosomal_L19	N	Y	50S ribosomal protein L19	This protein is located at the 30S-50S ribosomal subunit interface and may play a role in the structure and function of the aminoacyl-tRNA binding site (By similarity)		12.7583	12.8495	13.1675	13.5923	13.7146	13.7321	13.1424	13.0967	13.1737	12.9713	12.8804	12.9081
pc0658	rnhB	PC_RS03160	const	RNase_HII	N	N	Ribonuclease HII	Endonuclease that specifically degrades the RNA of RNA- DNA hybrids (By similarity)		10.4577	9.85184	10.0868	9.90947	9.96997	10.1023	9.72395	9.78207	9.69856	9.56753	9.44554	9.48643
pc0659		PC_RS03165	early II	NA	N	N	Putative uncharacterized protein			9.85063	9.62806	8.87566	8.79421	8.85913	8.57154	9.10358	9.10141	8.588	8.45374	8.27271	8.24748
pc0660	yloC	PC_RS03170	const	DUF1732,YicC_N	N	Y	UPF0701 protein YloC	Domain of unknown function (DUF1732)		9.39884	9.02872	6.83892	8.14042	8.34994	8.15218	8.90555	9.09214	8.82028	9.08207	9.1047	9.12835
pc0662	gmk	PC_RS03175	const	Guanylate_kin	N	N	Guanylate kinase	Essential for recycling GMP and indirectly, cGMP (By similarity)		8.16416	8.48592	8.77416	8.64824	8.72136	8.84209	8.12607	8.50892	8.63271	8.50319	8.34548	8.33805
pc0663		PC_RS03180	const	NA	N	Y	Putative uncharacterized protein			7.86911	8.38352	8.24207	8.99177	8.85228	8.82176	8.56953	8.52988	8.7272	8.45743	8.48617	8.59983
pc0664		PC_RS03185	const	NA	N	N	Putative uncharacterized protein			8.68614	8.30745	8.5957	9.14498	9.08707	9.20331	8.90453	8.80282	8.64145	8.76828	8.72668	8.81197
pc0665	metG	PC_RS03190	const	Anticodon_1,tRNA_bind,tRNA-synt_1g	N	N	Methionine--tRNA ligase	Is required not only for elongation of protein synthesis but also for the initiation of all mRNA translation through initiator tRNA(fMet) aminoacylation (By similarity)		10.6861	9.67002	9.47016	10.222	10.1895	10.139	9.6043	9.84892	9.78657	9.69402	9.68389	9.63136
pc0666	rpmB	PC_RS03195	const	Ribosomal_L28	N	N	50S ribosomal protein L28	50S ribosomal protein L28		9.41209	9.00049	9.35912	9.13011	9.08262	9.27765	8.46151	8.46939	8.70889	9.14019	9.27702	9.38986
pc0668		NA	late II	NA	N	N	Putative uncharacterized protein			10.5537	10.6962	10.2893	7.81437	7.85199	7.7366	9.24672	9.515	9.50974	10.5874	11.4736	11.6361
pc0669	gatB	PC_RS03205	const	GatB_Yqey,GatB_N	N	Y	Aspartyl/glutamyl-tRNA(Asn/Gln) amidotransferase subunit B	Allows the formation of correctly charged Asn-tRNA(Asn) or Gln-tRNA(Gln) through the transamidation of misacylated Asp- tRNA(Asn) or Glu-tRNA(Gln) in organisms which lack either or both of asparaginyl-tRNA or glutaminyl-tRNA synthetases. The reaction takes place in the presence of glutamine and ATP through an activated phospho-Asp-tRNA(Asn) or phospho-Glu-tRNA(Gln) (By similarity)		11.0583	10.6112	10.9614	11.3049	11.3321	11.3372	10.8108	10.7915	10.8342	10.7443	10.766	10.8031
pc0670	gatA	PC_RS03210	mid	Amidase	N	Y	Glutamyl-tRNA(Gln) amidotransferase subunit A	Allows the formation of correctly charged Gln-tRNA(Gln) through the transamidation of misacylated Glu-tRNA(Gln) in organisms which lack glutaminyl-tRNA synthetase. The reaction takes place in the presence of glutamine and ATP through an activated gamma-phospho-Glu-tRNA(Gln) (By similarity)		8.12174	8.42464	8.27231	9.23992	9.29115	9.32964	8.80354	8.8637	8.81111	8.55131	8.56747	8.65685
pc0671	gatC	PC_RS03215	mid	Glu-tRNAGln	N	N	Aspartyl/glutamyl-tRNA(Asn/Gln) amidotransferase subunit C	Allows the formation of correctly charged Asn-tRNA(Asn) or Gln-tRNA(Gln) through the transamidation of misacylated Asp- tRNA(Asn) or Glu-tRNA(Gln) in organisms which lack either or both of asparaginyl-tRNA or glutaminyl-tRNA synthetases. The reaction takes place in the presence of glutamine and ATP through an activated phospho-Asp-tRNA(Asn) or phospho-Glu-tRNA(Gln) (By similarity)		6.84689	5.19137	-	7.05384	7.07925	6.89458	6.338	6.76647	6.60337	6.41087	6.24564	6.37549
pc0672	phrB	PC_RS03220	early I	DNA_photolyase,FAD_binding_7	N	N	Putative photolyase	DNA photolyase		10.4971	10.8803	10.5836	9.55388	9.40478	9.40666	9.79288	9.55735	9.51831	9.89546	9.94198	10.0779
pc0673		PC_RS03225	early I	Epimerase,DUF1731	N	N	Epimerase family protein Mb2239	Domain of unknown function (DUF1731)		7.97893	7.41533	7.92596	5.87583	5.85734	6.10449	6.26079	6.38986	5.8906	6.5235	6.50033	6.73673
pc0674		PC_RS03230	early II	NA	N	N	Putative uncharacterized protein			12.6886	12.2919	12.0746	8.4126	8.41434	8.24438	7.617	7.26284	7.61337	7.75973	7.8879	7.7705
pc0675		NA	late II	NA	N	Y	Putative uncharacterized protein		pCOMP: integral OMP	7.43936	6.86065	7.71233	7.19949	7.35884	7.18264	8.36909	8.19183	8.3815	8.10072	8.15747	8.0812
pc0676		PC_RS03240	early II	UCH	N	N	Putative uncharacterized protein	Ubiquitin carboxyl-terminal hydrolase		11.4814	11.4538	11.2274	9.53768	9.29323	9.22233	7.98553	8.27881	8.20665	7.82663	7.72835	7.70696
pc0677	recN	PC_RS03245	const	SMC_N	N	N	DNA repair protein RecN	May be involved in recombinational repair of damaged DNA (By similarity)		8.93155	7.12402	8.31273	8.80207	8.7045	8.68275	8.32402	8.423	8.34121	8.05975	7.95032	8.0418
pc0678		PC_RS03250	mid	NA	N	Y	Putative uncharacterized protein			-	4.81037	5.321	6.09199	5.92978	5.72068	5.1704	6.09423	5.74703	5.31874	5.10006	5.06973
pc0679	rnhC	PC_RS03255	mid	DUF3378,RNase_HII	N	N	Ribonuclease HIII	Endonuclease that specifically degrades the RNA of RNA- DNA hybrids (By similarity)		4.53136	5.04576	6.14136	7.00777	7.07274	7.0376	6.57573	6.3671	6.57907	6.00634	5.95469	6.08215
pc0680	rodZ	PC_RS03260	mid	HTH_25	N	Y	Putative uncharacterized protein	Hth transcription regulator	orthologous to CT009, the structural homolog of rodZ (Kemege et al., 2014)	8.22358	-	6.44126	8.75974	8.91999	8.74559	8.61259	8.45842	8.45225	8.19499	8.25254	8.45535
pc0681		PC_RS03265	const	DUF368	N	N	Putative uncharacterized protein	Domain of unknown function (DUF368)		7.37581	6.89021	7.40085	8.12802	8.3014	8.18804	7.51329	7.62659	7.7731	7.69599	7.7075	7.68831
pc0682	truA_2	PC_RS03270	early II	PseudoU_synth_1,PseudoU_synth_1	Y	N	tRNA pseudouridine synthase A 2	Formation of pseudouridine at positions 38, 39 and 40 in the anticodon stem and loop of transfer RNAs (By similarity)		6.85181	8.36621	8.29188	8.11137	8.04269	7.9518	7.43407	7.62454	7.26725	6.78673	6.73007	6.8495
pc0683		PC_RS03275	const	MarC	N	N	UPF0056 membrane protein bbp_399	UPF0056 membrane protein		7.70697	8.42782	8.03156	8.52838	8.40295	8.23379	7.72896	7.97472	7.8074	6.97429	7.04466	7.13696
pc0684	yhgN	PC_RS03280	early II	MarC	N	N	UPF0056 inner membrane protein YhgN	MarC family integral membrane protein		8.27597	7.08994	7.60057	8.31818	8.41746	8.21784	7.55431	7.17027	7.39697	6.81129	6.73708	6.86913
pc0685	dapL	PC_RS03285	early II	Aminotran_1_2	N	N	LL-diaminopimelate aminotransferase	Involved in the synthesis of meso-diaminopimelate (m-DAP or DL-DAP), required for both lysine and peptidoglycan biosynthesis. Catalyzes the direct conversion of tetrahydrodipicolinate to LL-diaminopimelate, a reaction that requires three enzymes in E.coli		4.97399	6.07335	6.41406	5.18505	4.95146	4.89527	4.79952	3.79735	4.54863	4.60453	4.54623	4.36334
pc0686	dapA	PC_RS03290	const	DHDPS	N	N	4-hydroxy-tetrahydrodipicolinate synthase	Catalyzes the condensation of (S)-aspartate-beta- semialdehyde (S)-ASA and pyruvate to 4-hydroxy- tetrahydrodipicolinate (HTPA) (By similarity)		6.21802	5.99545	5.92113	6.76426	6.6354	6.75252	5.734	6.35332	6.73107	5.99091	5.66542	5.64811
pc0687	dapB	PC_RS03295	early II	DapB_N,DapB_C	N	N	4-hydroxy-tetrahydrodipicolinate reductase	Catalyzes the conversion of 4-hydroxy- tetrahydrodipicolinate (HTPA) to tetrahydrodipicolinate (By similarity)		8.77292	7.21693	6.9906	6.95012	6.7414	6.70098	6.0624	6.48553	6.307	5.84189	5.63417	5.66308
pc0688		PC_RS03300	early II	PLDc_2,PLDc_2	N	N	Putative uncharacterized protein	Phospholipase D		8.54047	8.67636	8.67242	7.90012	7.76968	8.04794	7.12047	7.27302	7.77904	7.24713	7.12616	7.10727
pc0689	yrrC	PC_RS03305	early II	UvrD_C_2,HHH_4,AAA_30	N	N	Uncharacterized protein YrrC	Exodeoxyribonuclease V, Alpha		9.61775	9.43554	8.67316	8.62181	8.77681	8.60464	7.8918	7.82295	7.7933	7.14925	6.98599	6.99146
pc0690	dnaG	PC_RS03310	const	DnaB_bind,Toprim_4,Toprim_N,zf-CHC2	N	N	DNA primase	DNA primase is the polymerase that synthesizes small RNA primers for the Okazaki fragments on both template strands at replication forks during chromosomal DNA synthesis		7.43936	8.02415	7.14247	8.02609	8.13359	8.13269	8.07509	7.94855	7.64557	7.33631	7.22413	7.22702
pc0693	glyQS	PC_RS03325	mid	DALR_1,tRNA-synt_2e,tRNA_synt_2f	N	Y	Glycine--tRNA ligase	glycyl-tRNA synthetase		5.72347	8.43951	8.12702	8.97826	9.01407	9.12109	8.20199	8.37395	8.31204	8.08926	8.06237	8.14816
pc0694		PC_RS03330	mid	NA	N	N	Putative uncharacterized protein		pCOMP: cell envelope	4.20654	5.13598	4.64661	5.79041	5.74082	5.70748	4.66594	4.3012	5.03701	4.99222	4.81239	4.58146
pc0695	rlmN2	PC_RS03335	early II	Radical_SAM	Y	N	Probable dual-specificity RNA methyltransferase RlmN 2	Specifically methylates position 2 of adenine 2503 in 23S rRNA and position 2 of adenine 37 in tRNAs (By similarity)		12.4371	12.0147	11.981	10.8947	11.0823	11.0872	10.2455	10.3308	10.2654	10.4642	10.5424	10.9306
pc0696		PC_RS03340	early I	NA	N	N	Putative uncharacterized protein			9.97131	9.92772	9.07578	7.85555	7.90187	7.74963	8.02472	7.82715	7.90676	8.51037	8.99102	9.30783
pc0697	uvrC	PC_RS03345	early II	GIY-YIG,UvrC_HhH_N	N	N	UvrABC system protein C	The UvrABC repair system catalyzes the recognition and processing of DNA lesions. UvrC both incises the 5' and 3' sides of the lesion. The N-terminal half is responsible for the 3' incision and the C-terminal half is responsible for the 5' incision (By similarity)		11.0091	11.5891	10.6954	9.06696	9.16607	9.20338	9.03021	9.1885	8.86621	9.09422	9.46334	9.81578
pc0698		PC_RS03350	early II	NA	N	N	Putative uncharacterized protein			11.1463	11.4875	11.3492	6.16056	6.08842	6.00069	6.49586	6.75421	6.16614	6.77615	6.81728	6.62607
pc0699		PC_RS03355	early II	NA	Y	N	Putative uncharacterized protein		putative Inc protein (Heinz et al. 2010)	14.7906	14.9894	14.8925	8.28925	8.16336	8.17146	8.69211	8.64413	8.70071	9.08842	9.17965	8.97395
pc0700		PC_RS03360	early I	NA	N	N	Putative uncharacterized protein			13.9838	14.361	14.5456	6.00813	6.49866	6.31258	5.81829	6.23933	5.65474	8.23389	8.58328	8.13503
pc0701	thrS_1	NA	const	HGTP_anticodon	N	N	Putative threonine-tRNA ligase			14.5313	15.092	15.0101	15.5172	15.6063	15.4925	15.175	15.2163	15.2899	15.1243	15.0855	15.1299
pc0702	infC	PC_RS03375	const	IF3_N,IF3_C	N	Y	Translation initiation factor IF-3	IF-3 binds to the 30S ribosomal subunit and shifts the equilibrum between 70S ribosomes and their 50S and 30S subunits in favor of the free subunits, thus enhancing the availability of 30S subunits on which protein synthesis initiation begins (By similarity)		11.3946	11.9683	11.8467	11.9941	12.1357	12.118	11.6925	11.7296	11.661	11.3601	11.3143	11.3632
pc0703	rpmI	PC_RS03380	const	Ribosomal_L35p	N	N	50S ribosomal protein L35	50S ribosomal protein L35		11.4414	12.0901	12.0158	12.4537	12.7356	12.7094	12.3497	12.3137	12.1088	11.6874	11.5121	11.5478
pc0704	rplT	PC_RS03385	const	Ribosomal_L20	N	Y	50S ribosomal protein L20	Binds directly to 23S ribosomal RNA and is necessary for the in vitro assembly process of the 50S ribosomal subunit. It is not involved in the protein synthesizing functions of that subunit (By similarity)		14.3659	14.2618	14.4807	14.2886	14.3959	14.5068	13.7949	13.8204	13.8736	14.0502	14.0048	13.9902
pc0705	pheS	PC_RS03390	const	Phe_tRNA-synt_N,tRNA-synt_2d	Y	Y	Phenylalanine--tRNA ligase alpha subunit	Phenylalanyl-tRNA synthetase alpha subunit		8.13703	9.06647	8.68402	9.09978	9.18512	9.37167	8.89999	8.97372	8.82778	8.78093	8.65991	8.61272
pc0706	ylyB_2	PC_RS03395	const	PseudoU_synth_2	N	N	Uncharacterized RNA pseudouridine synthase YlyB	ribosomal large subunit pseudouridine synthase C		10.5798	9.82122	9.55424	9.90254	10.0461	10.0195	9.7501	9.78789	9.59015	9.614	9.55123	9.44671
pc0707	waaC	PC_RS03400	const	Glyco_transf_9	N	N	Putative heptosyltransferase I	heptosyltransferase I		8.08211	8.49697	6.78522	7.36766	7.34337	7.40248	7.13712	7.1006	7.44864	7.32853	7.01029	7.0373
pc0709	ybeQ_1	NA	const	Sel1,Sel1,Sel1,Sel1,Sel1	Y	N	Uncharacterized protein YbeQ	SEL1		7.97519	7.90463	9.00023	7.51556	7.27877	7.43307	7.77563	7.87131	7.73167	7.74928	7.77541	7.63314
pc0710		NA	early II	Sel1,Sel1,Sel1,Sel1,Sel1,Sel1,Sel1	Y	N	Putative uncharacterized protein	SEL1		8.86501	8.62452	8.13516	7.48286	7.4649	7.64773	7.49553	7.0355	7.18092	7.34201	7.29397	7.22235
pc0711	ybeQ_2	NA	early II	Sel1,Sel1,Sel1,Sel1,Sel1,Sel1,Sel1,Sel1	Y	N	Uncharacterized protein YbeQ	SEL1		9.29225	9.60734	8.82252	8.55603	8.64683	8.84825	8.44515	7.72128	7.86619	7.68024	7.73968	7.67525
pc0713		NA	early II	Sel1,Sel1,Sel1,Sel1,Sel1,Sel1,Sel1,Sel1	Y	N	Putative uncharacterized protein	SEL1		8.50347	9.082	8.87642	4.75105	5.3053	5.29041	5.91847	5.40173	5.56381	5.45085	5.60017	5.89563
pc0714		PC_RS03430	early II	Sel1,Sel1,Sel1,Sel1,Sel1,Sel1,Sel1,Sel1,Sel1	N	N	Putative uncharacterized protein	SEL1		10.8724	10.5496	11.2064	6.21582	5.9745	6.63768	5.68078	5.94165	5.22178	6.05963	6.69314	6.95915
pc0717	mazG	PC_RS03445	late I	MazG	N	N	Nucleoside triphosphate pyrophosphohydrolase	MazG nucleotide pyrophosphohydrolase domain		6.42808	5.62055	6.13119	6.38936	6.38024	6.39	7.45308	7.22635	7.50344	6.91642	6.95255	6.91316
pc0719	serpinb1	PC_RS03455	late I	Serpin	N	N	Leukocyte elastase inhibitor	Serpin (serine protease inhibitor)		3.8128	4.3272	7.15977	6.07831	5.83657	5.53917	6.82475	7.04964	6.71367	6.78392	6.84857	6.73568
pc0720	prpC	PC_RS03460	const	PP2C_2	N	N	Protein phosphatase PrpC	phosphatase		8.93411	9.26794	8.19361	9.13205	9.04539	9.17601	9.25091	9.20434	9.23937	9.3555	9.33869	9.29369
pc0721	nifS	PC_RS03465	const	Aminotran_5	N	N	Cysteine desulfurase	Cysteine desulfurase		8.57466	7.25256	7.76319	8.03138	8.13625	8.04299	8.61774	8.49795	8.28641	8.30517	8.08176	7.95185
pc0725	sthA	PC_RS03490	late II	Pyr_redox,Pyr_redox_dim,Pyr_redox_2	N	Y	Probable soluble pyridine nucleotide transhydrogenase	soluble pyridine nucleotide transhydrogenase		6.47239	6.66486	6.76046	5.99498	6.12794	5.95626	8.08668	8.26304	8.18061	8.46017	8.65398	8.55366
pc0726		PC_RS03495	const	NA	N	N	Putative uncharacterized protein		putative Inc protein (Heinz et al. 2010)	9.85774	9.9571	8.88277	9.94327	9.46139	9.78692	9.96484	10.2661	9.80923	10.697	10.8946	10.6375
pc0727		PC_RS03500	early I	NA	Y	N	Putative uncharacterized protein			10.8369	10.5677	9.86197	4.43002	4.20338	4.39177	5.00242	5.10717	5.12838	7.14206	8.32275	8.87891
pc0728	clpB_2	PC_RS03505	const	Clp_N,Clp_N,AAA,ClpB_D2-small,AAA_2	N	Y	Chaperone protein ClpB	Part of a stress-induced multi-chaperone system, it is involved in the recovery of the cell from heat-induced damage, in cooperation with DnaK, DnaJ and GrpE. Acts before DnaK, in the processing of protein aggregates. Protein binding stimulates the ATPase activity		10.0566	10.0115	10.3617	10.5843	10.4344	10.5763	11.0825	10.9263	10.9556	10.7468	10.5869	10.5243
pc0729		PC_RS03510	late II	Pentapeptide	Y	N	Putative uncharacterized protein			5.95918	-	6.56918	5.9723	5.98295	5.63005	6.85154	7.40434	6.88558	6.97944	7.00673	7.01327
pc0733		PC_RS03525	NA	Pentapeptide_4	Y	N	Putative uncharacterized protein			-	-	-	4.23876	4.00922	3.52728	4.57438	5.23118	4.64882	4.95194	4.91764	4.95766
pc0734		PC_RS03530	late II	Pentapeptide	Y	N	Putative uncharacterized protein			8.58288	7.77535	9.87095	8.43453	8.69214	8.52618	9.73232	9.95084	9.88584	9.90084	9.9424	9.9034
pc0735		PC_RS03535	late II	NA	N	N	Putative uncharacterized protein			7.64044	8.53335	8.71278	7.7253	7.64894	7.58687	9.29869	9.2626	9.17468	9.6708	9.54336	9.38876
pc0736		PC_RS03540	const	Pentapeptide_4	N	N	Putative uncharacterized protein			4.72287	4.23727	4.7479	4.32095	4.15406	4.24488	5.08273	4.44313	4.64927	4.53935	4.48753	4.34695
pc0738		PC_RS03550	const	NA	N	N	Putative uncharacterized protein			5.12657	3.05601	5.15161	5.78468	5.2993	5.43487	5.58597	5.4318	5.30755	5.3095	5.32253	5.36527
pc0739	rhs	PC_RS03555	const	NA	N	N	Putative rhs core protein with extension	rhs family	pCOMP: integral OMP	7.49881	6.82879	7.04992	7.06833	7.12585	6.97234	7.49493	7.60005	7.38726	7.56589	7.4176	7.54156
pc0740	ispG	PC_RS03560	const	GcpE,GcpE	N	N	4-hydroxy-3-methylbut-2-en-1-yl diphosphate synthase	Converts 2C-methyl-D-erythritol 2,4-cyclodiphosphate (ME-2,4cPP) into 1-hydroxy-2-methyl-2-(E)-butenyl 4-diphosphate (By similarity)		10.8037	9.63365	10.6589	10.9983	11.1156	11.2217	10.8895	10.7171	10.8317	10.693	10.5966	10.4784
pc0741	Mmab	PC_RS03565	late I	Cob_adeno_trans	N	N	Cob(I)yrinic acid a,c-diamide adenosyltransferase, mitochondrial	Cobalamin adenosyltransferase		3.3555	-	3.79557	3.8761	4.60815	4.32357	4.73244	4.90584	4.4339	4.81519	4.77653	4.59082
pc0742		PC_RS03570	late I	Transglut_core2	N	N	Putative uncharacterized protein			4.84297	3.77241	-	6.04785	6.03385	5.74831	6.46873	6.46656	6.27038	6.51846	6.51102	6.40078
pc0743		PC_RS03575	early II	LRR_8	Y	N	Putative uncharacterized protein			12.7247	12.7682	12.7419	8.08612	8.13625	8.04664	7.47896	7.33383	7.15829	7.42642	7.43747	7.40671
pc0745	malQ	PC_RS03580	early I	Glyco_hydro_77	N	N	4-alpha-glucanotransferase	4-alpha-glucanotransferase	shown to be secreted in Shigella assay (Ball et al. 2013)	6.93894	6.35381	7.22701	5.52756	5.07092	5.23995	6.01083	5.62679	6.19165	6.41308	6.55481	6.44741
pc0746	scc1	PC_RS03585	early I	CesT	N	N	Probable type III secretion chaperone sycE	Type III secretion chaperone		5.81388	6.32828	-	4.41761	3.80385	4.13426	4.79935	5.46856	4.71475	5.56338	5.77988	5.66896
pc0747		PC_RS03590	early I	NA	N	Y	Putative uncharacterized protein		putative type III secretion substrate orthologous to CT089/lcrE/copN	8.16574	8.68014	8.70535	5.41332	5.98222	5.67876	5.81778	6.71608	6.84421	7.68148	8.15792	8.40172
pc0748		PC_RS03595	early I	NA	N	N	Putative uncharacterized protein		pCOMP: cell envelope; putative type III secretion chaperone sctW/copN	11.0318	11.5087	9.94134	8.49221	8.54014	8.66369	9.61177	9.30794	9.33174	10.4175	11.1229	11.4054
pc0749	lcrD	PC_RS03600	early I	FHIPEP	N	Y	Low calcium response locus protein D	Type III secretion		10.5235	10.5827	10.5315	9.15741	9.15673	9.21322	9.46103	9.40928	9.37253	10.0791	10.6298	10.9107
pc0750	yscU	PC_RS03605	early I	Bac_export_2	N	N	Yop proteins translocation protein U	Type III secretion		8.2774	8.20684	9.13251	6.56841	6.66991	6.66051	7.1438	7.3513	7.14935	7.92974	8.60589	8.98011
pc0751		PC_RS03610	early II	NA	N	N	Putative uncharacterized protein			11.614	11.4519	11.1325	8.59497	8.47281	8.5123	7.6134	8.02922	7.9241	7.62982	7.57648	7.53099
pc0752	ychF	PC_RS03615	early II	MMR_HSR1,YchF-GTPase_C	N	Y	Ribosome-binding ATPase YchF	GTP-dependent nucleic acid-binding protein engD		10.5723	10.3628	10.4851	8.79813	8.76318	8.74829	8.44478	8.18506	8.27992	7.99659	7.94034	8.02434
pc0753		PC_RS03620	early II	THUMP,UPF0020	N	N	Putative RNA methyltransferase slr0064	THUMP domain		10.0051	10.1976	10.3712	8.49354	8.72207	8.51454	8.23571	8.17996	8.11656	7.97796	8.03127	7.92634
pc0754		PC_RS03625	early II	NA	N	N	Putative uncharacterized protein	LRR		9.16656	9.24486	8.98996	7.67194	7.65915	7.66381	7.81022	8.37325	7.84503	8.08551	8.06468	7.87532
pc0758	ribF	PC_RS03640	early II	Flavokinase,FAD_syn	N	N	Riboflavin biosynthesis protein RibF	riboflavin kinase FMN adenylyltransferase (EC		8.94713	7.36199	7.3872	7.39635	7.8473	7.4899	7.41293	7.79025	7.13375	6.98282	6.93108	7.02857
pc0759	truB	PC_RS03645	const	TruB_N	N	N	tRNA pseudouridine synthase B	Responsible for synthesis of pseudouridine from uracil- 55 in the psi GC loop of transfer RNAs (By similarity)		8.59623	8.40437	7.837	8.57192	8.72531	8.72795	8.64163	8.44977	8.43599	8.16033	8.07814	8.13289
pc0760	rbfA	PC_RS03650	const	RBFA	N	Y	Ribosome-binding factor A	Associates with free 30S ribosomal subunits (but not with 30S subunits that are part of 70S ribosomes or polysomes). Essential for efficient processing of 16S rRNA. May interact with the 5'-terminal helix region of 16S rRNA (By similarity)		9.7458	8.53438	8.804	8.62674	8.58723	8.46773	8.37189	8.08904	8.29569	8.30866	8.30016	8.44251
pc0761	infB	PC_RS03655	const	GTP_EFTU_D2,GTP_EFTU_D2,IF2_N,IF-2,GTP_EFTU	N	Y	Translation initiation factor IF-2	One of the essential components for the initiation of protein synthesis. Protects formylmethionyl-tRNA from spontaneous hydrolysis and promotes its binding to the 30S ribosomal subunits. Also involved in the hydrolysis of GTP during the formation of the 70S ribosomal complex (By similarity)		12.4884	12.5738	12.9135	12.8633	12.9694	13.054	12.5674	12.597	12.5812	12.418	12.4083	12.4345
pc0762	nusA	PC_RS03660	const	HHH_5,KH_5,NusA_N	N	Y	Transcription termination/antitermination protein NusA	transcription elongation factor NusA		11.2157	12.3901	11.6413	12.1853	12.1544	12.2401	11.7718	11.7332	11.7934	11.6451	11.6439	11.6209
pc0763		NA	NA	NA	N	N	Putative uncharacterized protein			5.88244	-	-	6.13901	5.62175	5.81162	5.18984	5.29076	5.6198	5.55777	5.48636	5.64984
pc0764	rpsA	PC_RS03665	const	S1,S1,S1,S1,S1,S1	N	Y	30S ribosomal protein S1	thus facilitating recognition of the initiation point. It is needed to translate mRNA with a short Shine-Dalgarno (SD) purine-rich sequence (By similarity)		12.6364	12.9589	12.9691	13.6107	13.5941	13.6455	13.0512	13.0457	13.078	12.819	12.8439	12.877
pc0765	lysC	PC_RS03670	early II	AA_kinase	N	N	Probable aspartate kinase II	aspartate kinase (EC 2.7.2.4)		10.8597	10.7892	10.7148	10.2949	10.4337	10.502	9.65169	9.34866	9.49755	8.80762	8.92062	9.03042
pc0766		PC_RS03675	early II	NA	N	N	Putative uncharacterized protein			8.45816	8.01563	7.02377	6.42689	6.20753	6.09872	5.09556	4.91831	5.79268	5.15858	5.19135	5.2214
pc0767	braB	PC_RS03680	const	Branch_AA_trans	N	N	Putative branched-chain amino acid transport system II carrier protein	Branched-chain amino acid transport system		8.55373	7.39006	7.90069	8.28674	8.04656	8.05202	7.54919	7.84554	7.86641	7.41983	7.46886	7.54124
pc0768	rpe	PC_RS03685	mid	Ribul_P_3_epim	N	Y	Ribulose-phosphate 3-epimerase	ribulose-phosphate 3-epimerase (EC 5.1.3.1)		6.47042	6.13683	6.32553	7.95237	7.94916	8.16313	8.06246	8.10823	8.01972	7.74166	7.64031	7.67018
pc0769	efp_1	PC_RS03690	mid	EFP_N,EFP,Elong-fact-P_C	Y	Y	Elongation factor P 1	Involved in peptide bond synthesis. Stimulates efficient translation and peptide-bond synthesis on native or reconstituted 70S ribosomes in vitro. Probably functions indirectly by altering the affinity of the ribosome for aminoacyl-tRNA, thus increasing their reactivity as acceptors for peptidyl transferase (By similarity)		6.99179	7.31355	8.18675	8.89616	8.93956	8.96465	9.03214	8.7467	8.95567	8.6392	8.70278	8.70875
pc0770		PC_RS03695	const	NA	N	N	Putative uncharacterized protein		pCOMP: cell envelope	6.68386	9.10515	-	7.9889	7.91913	7.86222	7.86573	7.57405	7.95728	8.04532	8.12354	8.12042
pc0771	accB	PC_RS03700	mid	Biotin_lipoyl	N	Y	Biotin carboxyl carrier protein of acetyl-CoA carboxylase	Acetyl-CoA carboxylase, biotin carboxyl carrier protein		6.66881	8.18321	9.10888	9.08096	9.40503	9.33496	9.19094	9.33462	8.96526	8.69229	8.56345	8.64294
pc0772	accC	PC_RS03705	const	Biotin_carb_C,CPSase_L_chain,CPSase_L_D2	N	Y	Biotin carboxylase	acetyl-CoA carboxylase biotin carboxylase subunit (EC 6.4.1.2)		9.10589	9.9988	10.2684	10.4409	10.4498	10.5205	10.7072	10.5775	10.5032	10.5421	10.4902	10.4187
pc0773		PC_RS03710	early II	NA	N	N	Putative uncharacterized protein			9.45956	9.10889	8.71906	5.77888	5.61609	5.37054	4.24654	4.79691	4.688	4.19889	4.0729	3.81353
pc0774		PC_RS03715	early II	NA	Y	N	Putative uncharacterized protein			8.38693	6.78586	7.44849	4.92201	4.59983	4.71469	4.4614	5.3243	4.48044	4.38147	4.40455	4.13324
pc0775		PC_RS03720	NA	Lysine_decarbox	N	N	Putative uncharacterized protein	Possible lysine decarboxylase		-	-	5.75095	4.45892	4.42775	4.18379	6.80198	7.20699	6.90689	6.78585	6.83568	6.60903
pc0776	yqfU	PC_RS03725	const	DUF161,DUF161,DUF2179	N	N	UPF0750 membrane protein YqfU	Uncharacterized protein conserved in bacteria (DUF2179)		8.1165	9.4789	9.52005	9.6211	9.66634	9.59068	9.49683	9.6023	9.57808	9.14921	9.12355	9.06271
pc0777		PC_RS03740	late II	NA	N	N	Putative uncharacterized protein		pCOMP: lipoprotein	9.00776	8.52216	-	9.12324	8.9211	8.39853	9.68956	9.98437	10.0555	9.94674	9.94264	9.76557
pc0778	exoD	PC_RS03745	late II	ExoD	N	N	Putative exopolysaccharide synthesis protein			9.61262	-	9.0527	9.01941	8.87389	9.02611	10.1348	10.2784	10.1656	11.0268	10.7754	10.6741
pc0779		PC_RS03750	early II	NA	N	N	Putative uncharacterized protein			11.3761	10.0325	10.7131	10.2924	10.1013	10.0243	9.46294	9.61534	9.43817	9.23692	9.26645	9.17336
pc0780	map1	PC_RS03755	const	SEC-C,Peptidase_M24	N	N	Methionine aminopeptidase	Removes the N-terminal methionine from nascent proteins (By similarity)		7.49253	8.00693	7.51756	7.41065	7.47	7.36545	7.76386	7.5023	7.13036	7.47641	7.32662	7.31966
pc0781	pgi	PC_RS03760	late II	PGI	N	Y	Glucose-6-phosphate isomerase	glucose-6-phosphate isomerase (EC 5.3.1.9)		5.88388	6.26078	5.77141	6.03661	6.02302	5.96979	7.56192	7.68215	7.37594	7.72992	7.84864	7.72152
pc0782		PC_RS03765	const	NA	N	N	Putative uncharacterized protein			8.344	7.57829	6.28157	6.98955	6.85	6.83995	7.62923	7.81811	7.78468	7.79936	7.95955	7.91179
pc0783	xerD	PC_RS03770	const	Phage_int_SAM_1,Phage_integrase	N	N	Tyrosine recombinase XerD	Site-specific tyrosine recombinase, which acts by catalyzing the cutting and rejoining of the recombining DNA molecules. The XerC-XerD complex is essential to convert dimers of the bacterial chromosome into monomers to permit their segregation at cell division. It also contributes to the segregational stability of plasmids (By similarity)		6.34941	6.05646	5.56709	6.00687	5.91483	5.66979	6.30402	6.17986	6.49355	6.46229	6.42837	6.27657
pc0784		PC_RS03775	const	NA	N	N	Putative uncharacterized protein			10.1323	9.59225	9.40244	10.0696	9.98107	9.95328	9.67139	9.64199	9.78833	9.48437	9.20555	9.08543
pc0785		NA	early II	NA	N	N	Putative uncharacterized protein			7.2318	4.93885	7.44948	6.84196	6.95517	6.57264	6.36928	6.22271	6.27285	5.74812	5.89596	5.64122
pc0786		PC_RS03780	const	NA	N	Y	Putative uncharacterized protein			11.304	11.515	10.8634	12.1022	11.8665	11.9483	10.7962	11.1961	11.2928	11.2788	11.3215	11.4053
pc0787	lcrH_1	PC_RS03785	late II	TPR_11	N	Y	Putative regulatory protein, involved in type III secretion lcrH, sycD	Type III secretion	putative type III secretion chaperone scc3/CT862	7.4294	8.9438	8.45444	7.65884	7.6382	6.59777	8.98191	9.28352	8.56731	9.07268	8.98163	8.7726
pc0789	yahK	PC_RS03795	const	ADH_zinc_N,ADH_N	N	Y	Uncharacterized zinc-type alcohol dehydrogenase-like protein YahK	Zinc-binding dehydrogenase		9.05917	10.796	10.0842	9.56979	9.59582	9.92661	10.6609	10.5481	10.5219	10.566	10.5093	10.5615
pc0790		PC_RS03800	late II	NA	N	N	Putative uncharacterized protein		pCOMP: integral OMP	8.40173	8.91613	8.57877	6.56685	6.97111	6.27464	7.95424	8.10407	7.30259	9.33775	10.1045	10.4953
pc0794	tgt	PC_RS03820	early II	TGT	N	Y	Queuine tRNA-ribosyltransferase	Exchanges the guanine residue with 7-aminomethyl-7- deazaguanine in tRNAs with GU(N) anticodons (tRNA-Asp, -Asn, -His and -Tyr). After this exchange, a cyclopentendiol moiety is attached to the 7-aminomethyl group of 7-deazaguanine, resulting in the hypermodified nucleoside queuosine (Q) (7-(((4,5-cis- dihydroxy-2-cyclopenten-1-yl)amino)methyl)-7-deazaguanosine) (By similarity)		9.19563	9.43439	8.6971	8.54901	8.27572	8.5834	7.88279	7.45122	7.438	7.19195	7.37196	7.41179
pc0795		PC_RS03825	early II	DUF165	N	N	Putative uncharacterized protein	Uncharacterized ACR, YhhQ family COG1738		7.01395	6.85028	7.84634	5.73402	5.57639	5.33433	4.81439	5.08785	4.56689	4.36987	4.44548	4.2391
pc0796	TIP4-4	PC_RS03830	late I	MIP	N	N	Aquaporin TIP4-4	Major intrinsic protein		5.84665	5.36105	6.87168	7.42336	7.50023	7.72774	8.46525	8.26735	8.13983	8.26059	8.18951	8.28761
pc0797		PC_RS03835	NA	DDE_Tnp_IS1	N	N	Putative uncharacterized protein	transposase		-	6.84987	-	6.36266	5.98577	5.91888	7.03094	6.47077	6.5989	6.49227	6.59642	6.46201
pc0801	tpiA	PC_RS03855	const	TIM	Y	Y	Triosephosphate isomerase	Triosephosphate isomerase (EC 5.3.1.1)		8.48563	5.41507	7.51067	8.33808	8.44734	8.40691	9.13266	8.78193	8.96573	8.64516	8.48546	8.46105
pc0802	secG	PC_RS03860	const	SecG	N	N	Putative integral membrane component of the sec protein-translocation machinery, secG	preprotein translocase subunit SecG		8.66064	7.95265	8.46329	9.05041	9.13057	9.16915	8.39449	8.50166	8.55413	8.95695	8.8436	8.82761
pc0803	def_2	PC_RS03865	const	Pep_deformylase	N	Y	Peptide deformylase	Removes the formyl group from the N-terminal Met of newly synthesized proteins. Requires at least a dipeptide for an efficient rate of reaction. N-terminal L-methionine is a prerequisite for activity but the enzyme has broad specificity at other positions (By similarity)		7.56459	7.88635	7.91155	7.70942	7.51035	7.78221	7.73181	8.19175	7.72419	7.84782	7.89172	7.91099
pc0805		PC_RS03870	early II	PI3_PI4_kinase	Y	N	Putative uncharacterized protein	Phosphatidylinositol 3- and 4-kinase		14.4866	14.6205	14.6203	12.9422	12.8835	12.8254	11.3432	11.1862	11.349	10.3521	10.2927	10.1859
pc0806		PC_RS09875	early II	NA	N	N	Putative uncharacterized protein			13.5314	13.817	13.184	12.4528	12.3875	12.3035	11.7917	11.9087	11.8272	12.1606	12.3627	12.2859
pc0809	copA_2	PC_RS03885	const	Hydrolase,E1-E2_ATPase	Y	N	Probable copper-importing P-type ATPase A	E1-E2 ATPase		6.92457	6.17593	6.68657	6.58719	6.46594	6.40414	6.89212	6.36568	6.55206	6.61594	6.49562	6.63452
pc0810	tdh	PC_RS03890	mid	ADH_zinc_N,ADH_N	N	N	L-threonine 3-dehydrogenase	L-threonine 3-dehydrogenase		9.43559	8.36503	9.1387	10.2406	10.2611	10.1746	9.68113	9.7084	9.70436	8.88576	8.91893	8.91238
pc0811		PC_RS03895	const	Aminotran_1_2	N	Y	2-amino-3-ketobutyrate coenzyme A ligase	2-amino-3-ketobutyrate coenzyme A ligase	kbl (threonine degradation to glycine)	9.04994	9.02829	9.46492	8.54179	8.64869	8.71005	9.00186	9.29689	9.02018	9.19914	9.1508	9.10831
pc0812		PC_RS03900	const	VKOR,Thioredoxin_4	Y	Y	Putative uncharacterized protein			7.6478	7.1622	6.2578	7.50124	7.54466	7.40114	8.1072	8.1925	8.19664	8.36413	8.25535	8.09733
pc0813		PC_RS03905	early II	NA	Y	N	Putative uncharacterized protein			8.6247	8.3026	8.1758	7.44566	7.66357	7.4631	7.75252	7.45004	7.58215	7.29532	7.21148	7.19948
pc0814		PC_RS03910	const	NA	N	N	Putative uncharacterized protein			6.70306	6.95443	6.14314	7.08815	6.84814	6.89791	7.24047	7.16029	7.41129	6.78061	6.9151	6.79099
pc0815	lolD	PC_RS03915	early I	ABC_tran	Y	N	Lipoprotein-releasing system ATP-binding protein LolD	ABC transporter		8.50062	7.01502	7.84758	6.39206	6.55444	6.62835	6.93577	6.22088	6.84206	7.00774	6.9416	6.81443
pc0816		PC_RS03920	early II	FtsX	N	N	Putative uncharacterized protein	FtsX-like permease family		10.7791	10.1291	10.1037	9.53724	9.40045	9.40262	9.36451	9.51163	9.31783	9.27704	9.24641	9.16718
pc0817	rpmG	PC_RS03925	const	Ribosomal_L33	N	Y	Probable 50S ribosomal protein L33	50S ribosomal protein L33		8.86298	7.87488	8.80056	9.49722	9.29013	9.48478	8.76266	8.85724	9.34071	8.8486	8.72885	8.71122
pc0818	tsaD	PC_RS03930	const	Peptidase_M22	N	N	tRNA N6-adenosine threonylcarbamoyltransferase	Required for the formation of a threonylcarbamoyl group on adenosine at position 37 (t(6)A37) in tRNAs that read codons beginning with adenine (By similarity)		6.72456	7.23896	6.16463	7.29887	7.35838	7.43266	7.47347	7.24452	7.26101	7.60055	7.46725	7.43319
pc0819	pgl	PC_RS03935	late I	Glucosamine_iso	N	Y	6-phosphogluconolactonase	6-phosphogluconolactonase		7.92146	9.02083	8.9465	9.62191	9.55528	9.62035	10.2422	10.292	10.2629	10.301	10.4362	10.3405
pc0820		PC_RS03940	NA	OpcA_G6PD_assem	N	N	Putative uncharacterized protein	Glucose-6-phosphate dehydrogenase subunit		-	7.28712	-	6.75004	6.40985	6.52606	7.1997	7.21383	7.03616	7.54168	7.62402	7.48621
pc0821	zwf	PC_RS03945	late I	G6PD_N,G6PD_C	Y	Y	Glucose-6-phosphate 1-dehydrogenase	glucose-6-phosphate 1-dehydrogenase (EC 1.1.1.49)		7.71109	6.22549	5.15116	7.87515	7.88837	7.91899	8.43352	8.67082	8.59468	8.73021	8.77736	8.73881
pc0822		NA	early II	AA_permease	Y	N	Putative bumetanide-sensitive Na-K-Cl	bumetanide-sensitive Na-K-Cl		10.4971	10.4172	10.4253	10.0689	10.2292	9.99865	9.19226	9.57836	9.39533	9.40755	9.28631	9.29117
pc0823		PC_RS03960	const	UPF0081	N	N	Putative Holliday junction resolvase	Could be a nuclease that resolves Holliday junction intermediates in genetic recombination (By similarity)		6.40689	6.6989	5.62457	6.85611	6.65336	6.79765	6.08278	6.17224	5.62378	5.9651	5.94517	6.00836
pc0824	pyrG	PC_RS03965	const	GATase,CTP_synth_N	N	Y	CTP synthase	Catalyzes the ATP-dependent amination of UTP to CTP with either L-glutamine or ammonia as the source of nitrogen (By similarity)		8.76186	8.1333	8.45129	8.71365	8.67767	8.78894	7.99584	7.83694	7.91208	7.78179	7.70289	7.86684
pc0825	kdsB	PC_RS03970	mid	CTP_transf_3	N	N	3-deoxy-manno-octulosonate cytidylyltransferase	Activates KDO (a required 8-carbon sugar) for incorporation into bacterial lipopolysaccharide in Gram-negative bacteria (By similarity)		7.12434	7.63874	6.56441	9.26269	9.25067	9.32572	8.94987	8.219	8.83256	7.74417	7.86157	7.9059
pc0826	Napepld	PC_RS03975	const	Lactamase_B_2	N	N	N-acyl-phosphatidylethanolamine-hydrolyzing phospholipase D	N-acyl-phosphatidylethanolamine-hydrolyzing phospholipase D		6.84532	7.35972	7.35578	7.45748	7.55473	7.42271	6.9088	7.00447	7.08451	6.82847	6.68277	6.70949
pc0827	waaA	PC_RS03980	const	Glycos_transf_N	N	N	3-deoxy-D-manno-octulosonic acid transferase	3-deoxy-D-manno-octulosonic-acid transferase		7.76203	7.42844	7.61714	7.43065	7.4469	7.57924	6.63647	6.69704	7.38606	7.20402	6.95705	7.06215
pc0829		PC_RS03995	early II	DUF648	N	N	Putative uncharacterized protein			14.2756	13.712	13.445	10.5458	10.4589	10.4184	9.48706	10.0374	9.54744	9.597	9.631	9.42912
pc0830		PC_RS04000	early II	NA	Y	N	Putative uncharacterized protein			11.0233	10.3727	9.92638	9.41726	9.36055	9.23018	8.27328	8.11911	7.36683	7.71298	7.6899	7.51541
pc0836		PC_RS04020	early II	NA	N	N	Putative uncharacterized protein			7.01216	4.35664	5.86727	5.35286	5.40467	5.19823	5.25273	5.75013	5.63619	5.26436	5.16231	5.06646
pc0837		NA	const	2OG-FeII_Oxy	N	N	Putative uncharacterized protein			6.34168	5.27112	7.36671	6.0043	6.21063	6.73244	5.76866	6.26125	6.65758	6.218	6.122	5.88789
pc0838		PC_RS04035	early II	NA	N	N	Putative uncharacterized protein			10.1423	8.97863	9.16734	9.42991	9.21092	9.21757	9.12108	8.94057	8.97728	8.70967	8.49556	8.60764
pc0839		PC_RS04040	const	NA	N	N	Putative uncharacterized protein			3.92379	7.43819	7.27075	6.79782	6.68148	6.65016	7.01546	7.04399	6.93617	7.14899	7.26995	7.2642
pc0840		PC_RS04045	const	NA	N	N	Putative uncharacterized protein			-	6.48557	7.99621	6.58333	6.80012	6.42905	6.65297	6.73097	6.76513	7.34351	7.37564	7.27755
pc0842		PC_RS04055	late II	NA	Y	N	Putative uncharacterized protein			9.24904	8.17848	7.81465	7.48345	7.68646	7.85415	8.32702	8.25483	8.31497	8.19368	8.22245	8.22101
pc0843		PC_RS04060	mid	Amidase_3	N	N	Putative uncharacterized protein	N-acetylmuramoyl-L-alanine amidase	pCOMP: lipoprotein	4.63153	6.14593	-	6.91474	6.6246	6.65235	6.64348	6.82573	6.97297	6.90395	6.82929	6.75824
pc0850		PC_RS04090	const	NA	N	N	Putative uncharacterized protein			7.92084	6.11331	-	6.349	6.55532	6.42179	6.58883	6.51849	6.37425	7.18209	7.22986	7.46129
pc0851		PC_RS04095	const	Erythro_esteras	N	N	Putative uncharacterized protein			4.6984	5.94977	7.72344	6.46955	6.28845	6.45174	6.74277	6.87324	6.55568	7.01117	6.95788	7.01222
pc0855		PC_RS04110	early I	DUF2267	N	N	Putative uncharacterized protein			8.11399	7.16896	7.67959	6.32168	6.31792	6.63028	7.06505	6.69675	6.63071	6.95889	6.94933	6.74095
pc0856	pcm	PC_RS04115	const	PCMT	N	N	Protein-L-isoaspartate O-methyltransferase	Catalyzes the methyl esterification of L-isoaspartyl residues in peptides and proteins that result from spontaneous decomposition of normal L-aspartyl and L-asparaginyl residues. It plays a role in the repair and or degradation of damaged proteins (By similarity)		7.36259	6.61395	7.12459	7.22292	7.52616	7.61528	7.33014	7.426	7.06096	7.0759	6.82752	6.9167
pc0857		PC_RS04120	const	NA	N	N	Putative uncharacterized protein			5.44604	5.96044	-	7.13988	6.98742	7.42177	7.49041	7.42265	7.18341	7.03972	6.82564	7.0112
pc0859		PC_RS04140	early II	SEC-C	N	N	Putative uncharacterized protein	SEC-C motif		12.7157	11.8316	12.6901	11.8113	11.8273	11.6177	11.2929	11.2283	11.255	11.122	11.3162	11.3422
pc0860	ttcA	PC_RS04145	early II	ATP_bind_3	N	N	tRNA 2-thiocytidine biosynthesis protein TtcA	PP-loop type ATPase		13.1976	11.864	12.0527	11.688	11.6615	11.6985	11.15	10.436	10.9414	10.5089	10.2679	10.3402
pc0861		PC_RS04150	early II	AAA_5	N	N	Putative uncharacterized protein	ATPase family associated with various cellular activities (AAA)		10.8669	10.7964	10.4325	9.80349	9.80393	9.54891	9.03327	9.42817	9.12551	8.75257	8.5504	8.50222
pc0862		PC_RS04155	early II	NA	N	N	Putative uncharacterized protein			9.47356	9.50253	9.69124	8.87031	8.87834	8.88865	8.36846	8.28263	8.38907	8.49043	8.35602	8.29486
pc0863		PC_RS04160	early I	NA	N	N	Putative uncharacterized protein			9.31747	7.29582	8.80646	4.55508	4.37284	3.91737	5.65586	5.65369	5.41099	8.18317	9.08637	9.46718
pc0864	surE	PC_RS04165	const	SurE	N	N	5'-nucleotidase SurE	Nucleotidase that shows phosphatase activity on nucleoside 5'-monophosphates (By similarity)		6.17047	3.87752	4.38815	5.6107	5.90449	5.96148	6.48548	5.72081	5.88289	5.74219	5.57959	5.50121
pc0865	acn	PC_RS04170	late II	Aconitase_C,Aconitase,Aconitase	Y	Y	Aconitate hydratase	aconitate hydratase		8.21317	8.81503	8.93864	7.4196	7.46798	7.42107	8.87942	8.6704	8.4308	9.02888	9.0733	9.01894
pc0870	pomU	PC_RS04195	const	NA	N	N	Putative uncharacterized protein		pCOMP: ambiguous prediction	7.04479	6.40719	7.20733	7.49871	7.45523	7.63121	6.86034	6.76506	6.9508	6.32281	6.13646	6.23575
pc0871	potA	PC_RS04200	const	TOBE_2,ABC_tran	N	Y	Spermidine/putrescine import ATP-binding protein PotA	import. Responsible for energy coupling to the transport system (By similarity)		8.8841	8.73954	8.90913	9.49532	9.65029	9.6899	9.54095	9.49909	9.42387	9.23895	9.1612	9.22715
pc0872	potB	PC_RS04205	const	BPD_transp_1	Y	N	Spermidine/putrescine transport system permease protein PotB	Putrescine transport system permease		6.98489	7.23625	8.42496	8.15847	8.1065	7.87411	7.98586	7.79575	7.70289	8.02748	7.9973	8.02823
pc0873	potC	PC_RS04210	const	BPD_transp_1	N	N	Spermidine/putrescine transport system permease protein PotC	Putrescine transport system permease		6.65198	7.16638	7.09205	7.62203	7.45166	7.53307	7.20449	7.21727	7.22662	7.46984	7.25783	7.3595
pc0874	potD	PC_RS04215	const	SBP_bac_6	N	Y	Spermidine/putrescine-binding periplasmic protein 2	Spermidine putrescine-binding	pCOMP: lipoprotein	8.26843	7.4609	7.38657	8.45461	8.44116	8.29662	8.20867	8.41967	8.37986	8.7542	8.69559	8.63608
pc0876		PC_RS04225	const	NA	N	N	Putative uncharacterized protein		pCOMP: cell envelope	8.52139	7.71387	7.96147	8.66428	8.7373	8.50777	8.65083	8.66469	8.72482	8.07446	7.82451	7.82847
pc0877	mgtE_1	PC_RS04230	NA	CBS,CBS,MgtE_N,MgtE	N	N	Magnesium transporter MgtE	MgtE_N		-	-	4.35534	5.25597	5.14177	5.02919	5.55524	5.30691	5.51128	5.67134	5.74473	5.75862
pc0878	sdaA	PC_RS04235	early II	SDH_beta,SDH_alpha	N	N	L-serine dehydratase	Serine dehydratase beta chain		8.23792	9.12429	8.76046	9.48869	9.44358	9.42037	8.59172	8.11866	8.6576	7.55095	7.56737	7.85482
pc0879		PC_RS04240	const	Abhydrolase_5	N	N	Putative uncharacterized protein	Dienelactone hydrolase family protein		4.78396	6.88332	7.39396	7.15256	6.86723	6.86987	6.35884	6.6197	6.44733	6.29722	6.32835	6.44934
pc0880	PFP-BETA1	PC_RS04245	const	PFK	N	N	Pyrophosphate--fructose 6-phosphate 1-phosphotransferase subunit beta 1	diphosphate--fructose-6-phosphate 1-phosphotransferase (EC 2.7.1.90)		7.45612	7.27008	8.10264	7.36433	7.24851	7.12045	6.53701	7.06091	6.79171	7.05247	7.09366	7.09008
pc0881		PC_RS04250	const	NA	N	Y	Putative uncharacterized protein			8.15501	6.08445	7.59509	6.82663	6.63867	6.40139	7.70753	7.46024	7.32178	7.85852	7.99749	7.88496
pc0882	aroA	NA	const	Shikimate_DH,Shikimate_dh_N,DHquinase_I,EPSP_synthase	N	N	Putative 3-phosphoshikimate 1-carboxyvinyltransferase(5-enolpyruvylshikimate-3-phosphat e synthase, EPSP synthase)	impB/mucB/samB family		6.66967	4.01415	6.84671	6.80911	6.98157	6.98201	7.47853	7.34471	7.13242	7.22453	7.145	7.21704
pc0884	aroC	PC_RS04265	const	Chorismate_synt	Y	N	Chorismate synthase	Chorismate synthase (EC 4.2.3.5)		7.54893	8.28572	6.989	7.45187	7.32477	7.67666	7.6864	7.72376	7.65739	7.85778	7.61415	7.67448
pc0886		NA	late I	NA	N	Y	Putative uncharacterized protein			4.73662	6.05837	5.76165	6.1258	6.16207	5.8331	7.27781	7.08137	6.99	7.35715	7.41594	7.3048
pc0887		PC_RS04280	early II	NA	N	N	Putative uncharacterized protein			11.1873	11.1167	10.5242	8.1335	8.20945	8.34268	8.25102	7.81822	8.01774	8.4965	8.60948	8.39698
pc0888		PC_RS09900	early II	NA	Y	N	Putative uncharacterized protein			10.6495	10.3675	10.4375	8.81619	9.17798	8.90736	8.49749	8.58173	8.64116	8.53362	8.60319	8.551
pc0889	ribH	PC_RS04290	const	DMRL_synthase	N	N	6,7-dimethyl-8-ribityllumazine synthase	Catalyzes the formation of 6,7-dimethyl-8- ribityllumazine by condensation of 5-amino-6-(D- ribitylamino)uracil with 3,4-dihydroxy-2-butanone 4-phosphate. This is the penultimate step in the biosynthesis of riboflavin (By similarity)		4.26021	5.77461	4.28525	5.05624	5.18986	4.78222	5.42743	5.30241	5.21171	5.67306	5.52374	5.46808
pc0890	RIBA1	PC_RS04295	const	GTP_cyclohydro2,DHBP_synthase	N	N	Bifunctional riboflavin biosynthesis protein RIBA 1, chloroplastic	Catalyzes the conversion of D-ribulose 5-phosphate to formate and 3,4-dihydroxy-2-butanone 4-phosphate (By similarity)		9.08767	7.28014	9.01317	8.58622	8.60623	8.47385	8.69907	8.7198	8.60521	8.56446	8.54401	8.42071
pc0891	ribE	PC_RS04300	const	Lum_binding,Lum_binding	N	N	Riboflavin synthase	riboflavin synthase subunit alpha		6.92379	6.76012	4.94883	6.18037	6.29656	6.18902	6.12016	6.08884	6.3027	6.39062	6.35826	6.31246
pc0892	mutM	PC_RS04305	const	zf-FPG_IleRS,H2TH,Fapy_DNA_glyco	N	N	Formamidopyrimidine-DNA glycosylase	Involved in base excision repair of DNA damaged by oxidation or by mutagenic agents. Acts as DNA glycosylase that recognizes and removes damaged bases. Has a preference for oxidized purines, such as 7,8-dihydro-8-oxoguanine (8-oxoG). Has AP (apurinic apyrimidinic) lyase activity and introduces nicks in the DNA strand. Cleaves the DNA backbone by beta-delta elimination to generate a single-strand …		8.27872	7.05616	8.56679	7.94854	7.70533	7.68316	8.00116	7.46133	7.72273	7.62344	7.5581	7.4784
pc0893	rbp	PC_RS04310	const	RRM_1	N	Y	Probable nucleic acid-binding protein	RRM		13.673	13.7565	13.9308	13.8105	14.0188	14.0232	13.2792	13.3323	13.3488	13.0748	13.0635	13.0225
pc0894		PC_RS04315	mid	NA	N	Y	Putative uncharacterized protein			10.3203	10.3986	10.2812	11.8923	11.9734	11.8518	11.7544	11.8147	11.8313	11.7713	11.6731	11.6909
pc0895	oprM_2	NA	late II	OEP,OEP	N	N	Outer membrane protein OprM	Outer membrane efflux protein	pCOMP: lipoprotein	4.53723	6.05163	4.8253	4.91575	4.51471	4.67318	5.84463	5.71984	5.76003	5.66022	5.68029	5.48119
pc0896		PC_RS04325	early II	NA	N	N	Putative uncharacterized protein			8.44895	7.22638	6.88902	5.74384	5.80332	5.39848	5.92746	6.06968	6.01061	5.88826	5.94552	5.6836
pc0898	rbn	PC_RS04330	const	Virul_fac_BrkB	N	N	Putative RNase BN, tRNA processing enzyme	ribonuclease BN		6.72489	7.04665	4.74993	5.60475	5.76377	5.39577	5.86237	5.91909	6.3262	5.97267	5.91107	5.86644
pc0899		PC_RS04335	const	NA	N	N	Putative uncharacterized protein		pCOMP: cell envelope	9.53009	9.73038	9.78645	9.54229	9.62031	9.33813	8.91219	9.05671	9.00993	9.11788	9.07136	9.09055
pc0900	lemA	PC_RS04340	mid	LemA	N	Y	Protein LemA	LemA family		4.96576	5.06513	5.57576	6.21785	6.31449	6.26799	6.17649	6.08596	6.408	6.31698	6.29675	6.25537
pc0901	htpX	PC_RS04345	const	Peptidase_M48	N	N	Protease HtpX homolog	Peptidase family M48		9.41623	8.64112	9.98183	8.83665	8.93818	8.88598	9.15316	8.73595	9.29823	9.1694	9.08816	9.04012
pc0904	rfbG	PC_RS04360	const	Glycos_transf_2	N	N	dTDP-rhamnosyl transferase RfbG			-	6.36031	7.28598	6.80132	6.45633	6.44922	6.96321	6.36588	6.65824	6.51179	6.54418	6.47865
pc0905		PC_RS04365	early II	NA	N	N	Putative uncharacterized protein			10.6461	10.1239	10.2561	9.58631	9.54458	9.42325	8.88788	8.88011	8.90951	8.85825	8.69379	8.57209
pc0906		PC_RS04370	const	Glyco_trans_1_4	N	N	Putative uncharacterized protein			7.51021	5.60957	4.53525	6.24965	6.32167	5.84851	6.04	6.18983	6.24758	6.26023	6.17409	6.16736
pc0907		PC_RS04375	const	Glyco_tranf_2_3	N	N	Putative uncharacterized protein			3.83564	4.35004	5.86068	6.28486	6.04444	5.78829	6.03201	5.97095	6.30419	6.10957	5.9869	6.03881
pc0909		PC_RS04385	late II	Cytochrom_C	N	N	Putative uncharacterized protein	Cytochrome c	cytC	5.76853	6.69797	-	5.15362	5.54437	5.50394	6.59406	6.73391	6.13506	6.4125	6.35806	6.3182
pc0911		PC_RS04395	const	NA	N	N	Putative uncharacterized protein			8.41702	6.88703	7.56759	7.94214	8.00645	7.89464	8.09005	8.07779	7.92557	8.02815	8.04297	7.97275
pc0913		NA	const	DUF2937	N	N	Putative uncharacterized protein	Protein of unknown function (DUF2937)		6.27475	6.78915	7.71483	6.92833	6.48355	6.61898	6.94274	7.19433	6.99276	7.39783	7.45186	7.37758
pc0914	czcD	PC_RS04410	const	Cation_efflux	N	N	Putative cation efflux system protein	Cation efflux family		5.07411	6.17347	-	5.59968	5.29621	5.22231	5.50927	4.90985	5.45303	5.47404	5.47858	5.40139
pc0915	kefC	PC_RS04415	const	TrkA_C,TrkA_N,Na_H_Exchanger	N	Y	Putative glutathione-regulated potassium-efflux system protein			6.9857	7.5001	7.5957	7.7379	7.61952	7.7915	7.98115	8.0752	7.87363	8.01527	7.97357	7.92649
pc0916		PC_RS04420	early II	Peptidase_S41	N	N	Uncharacterized protein TC_0248	serine-type peptidase activity	CPAF	9.99196	10.9	10.3446	9.48121	9.44764	9.43433	9.23837	9.20527	9.2396	9.31685	9.19195	9.2056
pc0918		PC_RS04425	const	Fic	N	N	Putative uncharacterized protein			3.45612	5.55548	4.48115	5.25214	5.6515	5.82961	5.36618	4.59142	5.38252	5.09682	4.92764	4.70338
pc0921		PC_RS04440	late II	Host_attach	Y	Y	Putative uncharacterized protein	Protein required for attachment to host cells	pCOMP: (putative) integral OMP	4.11943	6.63384	5.72943	5.40265	5.24577	5.32734	6.35845	6.47713	6.28976	6.69061	6.55814	6.44369
pc0922		PC_RS04445	late II	NA	N	N	Putative uncharacterized protein		putative Inc protein (Heinz et al. 2010)	6.88622	7.98558	6.91125	5.76607	5.53652	5.50915	7.3295	6.63295	6.90256	7.68689	7.70088	7.55399
pc0924		PC_RS04455	const	NA	N	N	Putative uncharacterized protein			11.3231	11.712	11.9331	11.7697	11.789	11.7534	10.8514	11.0567	11.0155	11.1092	11.1427	11.122
pc0925		PC_RS04460	const	NA	N	N	Putative uncharacterized protein			7.88709	8.54588	8.75166	8.41501	8.13474	8.05547	7.34142	7.61577	7.60919	7.48838	7.63524	7.685
pc0926		PC_RS04465	const	NA	N	N	Putative uncharacterized protein			11.6609	10.4793	10.253	10.8448	10.7379	10.714	10.333	10.5044	10.4807	10.1302	10.1033	10.1061
pc0927		PC_RS04470	early II	AA_permease_2	N	N	Uncharacterized transporter Rv1979c/MT2031			9.38594	9.48531	9.14794	8.20237	8.00978	8.21728	7.39789	6.96603	7.64938	7.31832	7.3622	7.38436
pc0928	ntpR	PC_RS04475	early II	Peptidase_C26	N	N	Protein NtpR	Peptidase C26		8.9308	8.61513	8.12576	7.02638	6.87656	6.83614	6.36595	6.45842	6.59417	5.49374	5.42691	5.48492
pc0929		PC_RS04480	early II	CxxCxxCC	N	N	Uncharacterized protein jhp_0259			7.30497	7.1673	7.19251	6.21414	6.14494	6.03381	5.88991	5.7882	5.91633	4.79286	4.6944	4.68809
pc0930	icfA	PC_RS04485	early I	Pro_CA	N	N	Carbonic anhydrase	carbonic anhydrase		8.79626	7.64769	8.38072	6.63386	6.5414	6.61287	6.8822	7.24842	7.14964	7.25079	7.40792	7.2605
pc0931		PC_RS04490	late I	DUF2156	N	N	Putative uncharacterized protein	Uncharacterized conserved protein (DUF2156)		8.16574	5.87278	7.96838	7.99829	8.0977	8.52675	9.18702	9.37633	9.32226	9.04361	9.38313	9.23767
pc0932		PC_RS04495	late II	NA	N	N	Putative uncharacterized protein			4.85329	8.36769	-	5.9884	5.86179	5.98102	7.04966	7.33437	7.19473	7.81994	8.25358	8.1248
pc0933	fbaB	PC_RS04500	late II	DeoC	N	Y	Fructose-bisphosphate aldolase class 1	fructose-bisphosphate aldolase (EC 4.1.2.13)		7.79813	8.187	7.56013	7.68572	7.74389	7.93271	9.09211	9.11224	8.93967	9.1567	9.39701	9.50421
pc0934		PC_RS04505	late I	HAD_2	N	Y	Putative uncharacterized protein	haloacid dehalogenase-like hydrolase		-	7.02549	7.53612	8.2441	7.82298	8.36751	9.17212	9.50437	8.90838	9.81114	10.0847	9.96121
pc0935	glcK	PC_RS04510	late I	ROK	N	Y	Glucokinase	ROK family		6.47649	6.66896	6.17959	6.6116	6.64189	6.81122	7.77316	8.14784	7.79497	8.11598	8.25705	8.27079
pc0938		PC_RS04525	late II	NA	N	Y	Putative uncharacterized protein		pCOMP: integral OMP	9.50447	8.47138	8.28157	6.43958	6.74387	7.11297	8.96892	9.17757	8.91991	9.3008	9.48788	9.42198
pc0939		PC_RS04530	late II	DUF308,DUF308	N	N	Putative uncharacterized protein			7.33134	4.26078	6.35637	5.21119	4.98165	5.38868	6.80668	6.92607	6.7824	6.77291	6.84506	6.7096
pc0942		PC_RS04540	const	Lactamase_B,Rhodanese	N	Y	Putative uncharacterized protein	Rhodanese-like domain		4.78441	3.07642	3.58705	4.26466	4.33786	4.35054	4.80569	4.73685	4.67048	4.68666	4.72593	4.60096
pc0943	blc	NA	NA	Lipocalin_2	N	N	Putative outer membrane lipoprotein	Lipocalin-like domain	pCOMP: cell envelope	-	6.62187	-	6.84049	6.62747	6.77835	7.65999	7.80756	7.70878	7.44217	7.39504	7.18977
pc0944		PC_RS04550	const	NA	N	N	Putative uncharacterized protein	lipoprotein	pCOMP: (putative) lipoprotein	6.06213	7.95505	7.5726	7.85816	7.90148	7.59663	8.0476	7.9126	7.5886	7.82672	7.95336	7.8643
pc0945		PC_RS04555	mid	NA	N	N	Putative uncharacterized protein			7.02266	5.53706	-	8.03578	8.02347	7.82846	7.8231	8.0808	7.92353	8.19679	8.24897	8.10598
pc0946		NA	const	NA	N	N	Putative uncharacterized protein			6.70173	5.21613	6.72677	6.18198	6.42243	6.15961	6.86895	7.00696	7.11717	6.98407	6.99435	7.04021
pc0949		PC_RS04575	late II	Helicase_C,DEAD,DEAD_assoc	N	N	Uncharacterized ATP-dependent helicase MJ0294			7.13959	7.97592	7.16463	7.06525	6.93336	7.11532	8.1999	7.97534	8.30992	8.31614	8.4419	8.22317
pc0950	lig	PC_RS04580	late II	DNA_ligase_A_C,DNA_ligase_A_N,DNA_ligase_A_M	Y	N	Probable DNA ligase			8.51109	8.34741	8.85805	7.13718	6.81049	6.98527	8.26327	8.15946	8.27702	8.5326	8.55628	8.52019
pc0951		PC_RS04585	late II	Lactamase_B_2	N	N	Putative uncharacterized protein			6.54534	7.47478	6.79277	5.50074	5.46957	5.82919	7.27444	7.11063	7.01389	6.95344	6.84442	6.8667
pc0952	yhxC	PC_RS04590	late II	adh_short_C2	N	Y	Uncharacterized oxidoreductase YhxC	Glucose 1-dehydrogenase		7.36832	6.07536	4.586	5.38144	5.42426	5.3143	7.55642	7.27117	7.35491	7.34131	7.14531	7.29254
pc0953	yciF_1	PC_RS04595	late II	DUF892	N	Y	Protein YciF	Domain of unknown function (DUF892)		8.13293	9.44088	8.83604	7.53108	7.1798	7.13138	9.71519	9.86119	9.65047	9.73406	9.82593	9.94139
pc0954		PC_RS04600	late II	NA	Y	N	Putative uncharacterized protein			9.60929	10.2017	10.7123	8.41215	8.41291	9.08886	10.7634	10.639	10.4914	11.0291	11.5049	11.8342
pc0955	ftnA	PC_RS04605	const	Ferritin	N	Y	Ferritin			9.55648	9.00049	8.1892	9.61142	9.55765	9.37693	8.24024	9.07206	9.15249	9.06287	9.14936	9.05418
pc0956		PC_RS04610	const	SNARE_assoc	N	N	Putative uncharacterized protein			8.89178	8.82122	9.06882	9.09045	8.98954	8.70898	8.84422	8.84205	8.63554	8.62349	8.55272	8.57975
pc0957	rlmK	PC_RS04615	NA	Methyltrans_SAM	N	N	Ribosomal RNA large subunit methyltransferase K	S-adenosylmethionine-dependent methyltransferase		-	5.44286	-	7.10205	6.99708	7.17483	7.38786	7.33678	7.1919	7.28381	7.3249	7.13821
pc0958	dcd	PC_RS04620	const	NA	N	N	Deoxycytidine triphosphate deaminase	deoxycytidine triphosphate deaminase (EC 3.5.4.13)		6.51811	-	6.22121	6.44376	6.67246	6.32391	7.15808	6.79091	6.81325	6.94945	6.85253	6.86702
pc0960		PC_RS04630	const	NA	N	N	Putative uncharacterized protein			4.23036	7.32972	6.84036	5.71061	5.81355	5.2732	5.36783	5.95063	6.05179	6.33741	6.27063	6.15065
pc0963		PC_RS04645	NA	NA	N	N	Putative uncharacterized protein			-	-	7.66293	4.93278	4.82877	4.75182	7.53618	7.21798	7.02908	8.04965	8.49407	8.46706
pc0964	msrAB	PC_RS04650	const	SelR,PMSR	N	N	Peptide methionine sulfoxide reductase MsrB/MsrA	Has an important function as a repair enzyme for proteins that have been inactivated by oxidation. Catalyzes the reversible oxidation-reduction of methionine sulfoxide in proteins to methionine (By similarity)		5.811	-	6.83604	5.59464	5.84988	6.08247	4.94848	6.26824	5.87414	5.95072	5.85699	5.81159
pc0967		PC_RS04660	const	NA	Y	N	Putative uncharacterized protein			6.04446	6.97389	6.48453	6.51444	6.30572	5.70587	7.25993	6.98711	6.48374	6.95787	7.0576	6.95516
pc0968		PC_RS04665	const	NA	N	N	Putative uncharacterized protein			8.14329	7.19826	8.29386	8.95159	8.84513	8.61304	9.10674	9.00238	8.97704	8.84314	8.7549	8.69512
pc0970		PC_RS04675	const	LRR_4	Y	N	Putative uncharacterized protein			9.2708	9.52216	9.51822	9.14287	9.21656	9.30633	9.9457	9.8728	9.62484	9.66796	9.51992	9.60641
pc0973		PC_RS04690	mid	FMN_red	N	Y	NAD(P)H:quinone oxidoreductase	Flavodoxin-like fold		7.41623	6.70823	7.63391	8.47117	8.58242	8.07492	8.57077	8.40714	8.36772	8.38295	8.42841	8.24487
pc0974		PC_RS04695	const	YqgF,S1,HHH_3,Tex_N	N	N	Uncharacterized protein HI_0568	Tex-like protein N-terminal domain		7.66411	6.726	6.9887	8.14907	8.2615	8.16669	7.54408	7.74763	7.73666	7.28019	7.33902	7.3841
pc0975	impB	PC_RS04700	mid	IMS_C,DUF4113,IMS	N	N	Protein ImpB	impB/mucB/samB family		4.97842	7.07778	8.00345	8.69849	8.43795	8.38626	8.77886	8.71858	8.44697	8.62879	8.70334	8.57226
pc0976	umuD	PC_RS04705	const	Peptidase_S24	N	N	Protein UmuD	Peptidase S24-like		6.63789	6.73725	5.66293	5.773	5.88188	5.76562	5.89084	6.09512	5.37526	5.81653	5.90276	5.74374
pc0977		PC_RS04710	late II	DUF4019	N	Y	Putative uncharacterized protein			7.05293	7.05276	7.07796	6.55752	6.69271	6.54963	8.99432	8.91434	8.7163	8.94238	9.14976	9.08352
pc0978		PC_RS04715	late II	NA	Y	Y	Putative uncharacterized protein		putative cysteine-rich outer membrane protein (Aistleitner et al., 2015)	8.99857	9.92801	9.43864	8.34377	8.68514	8.51639	10.6913	10.9274	10.7758	11.5087	11.9423	11.7407
pc0980		PC_RS04725	late I	Tmemb_14	N	N	Putative uncharacterized protein	Transmembrane proteins 14C		-	5.92082	6.43146	6.79151	6.81453	6.40487	7.76629	7.57147	7.40683	8.27631	7.96196	7.80088
pc0981		PC_RS04730	late I	MatE,MatE	N	N	Putative uncharacterized protein	MatE		7.79671	6.31111	6.82174	7.98915	7.89447	7.88262	8.88838	9.01947	9.15701	9.74119	9.66514	9.59111
pc0989		PC_RS04770	early I	NA	N	N	Putative uncharacterized protein			9.48209	8.99649	9.85505	8.27475	8.42494	8.24993	8.20453	8.45564	8.37356	8.90486	9.19432	9.31093
pc0990	relE_1	PC_RS04775	NA	Plasmid_stabil	N	Y	Putative toxin RelE2			8.56532	10.6647	10.0758	9.43583	9.14024	9.18435	9.04383	9.63922	9.46618	9.56867	9.97404	9.95721
pc0992		PC_RS09915	NA	LRR_8,LRR_8	Y	N	Putative uncharacterized protein			10.3619	9.29132	11.0244	10.5206	10.4819	10.2937	10.884	10.7138	10.7075	10.8584	10.765	10.6807
pc0993		PC_RS09920	late II	NA	Y	N	Putative uncharacterized protein			6.23098	3.93802	6.44866	4.80871	4.68489	4.94563	6.08466	5.46582	5.83906	6.00469	6.0194	5.9961
pc0995		PC_RS04800	early II	NA	N	N	Uncharacterized protein HI_1420			4.70975	6.22415	7.54214	5.45558	5.77837	5.81672	5.01715	5.11807	5.53118	5.05021	5.12152	5.06275
pc1002		PC_RS04830	early II	NA	N	N	Putative uncharacterized protein			9.36797	7.73553	8.3457	5.22207	5.46759	5.24511	5.09556	4.96411	5.31464	2.35123	1.99547	2.20707
pc1005		PC_RS04850	early II	HTH_21,rve_3	N	N	Insertion element IS407 uncharacterized 31.7 kDa protein	Integrase		5.71377	8.03553	6.73881	6.54632	6.81154	6.979	6.93871	6.69038	6.68993	3.28605	2.85826	3.22589
pc1006		PC_RS04855	early II	NA	Y	N	Putative uncharacterized protein			9.33276	8.89607	8.95925	6.77548	6.61519	6.08794	6.72773	6.8831	7.21215	5.02234	4.74746	4.85805
pc1009		PC_RS04860	early II	NA	Y	N	Putative uncharacterized protein			11.9816	11.4689	11.4831	5.45899	5.6124	5.62642	6.01056	5.75562	5.32917	5.96707	6.22026	6.61726
pc1010	ytfP	PC_RS04865	early II	HI0933_like	N	N	Uncharacterized protein YtfP	HI0933-like protein		2.74123	6.06299	4.76627	5.41508	5.4046	5.50786	5.48357	5.01949	4.90083	2.34837	1.79346	2.0476
pc1011	ykpA	PC_RS04870	early II	ABC_tran_2,ABC_tran,ABC_tran	N	N	Uncharacterized ABC transporter ATP-binding protein YkpA	ABC transporter		7.0798	7.23163	7.25684	7.77511	7.87948	7.92513	7.5392	7.75483	7.65444	4.14346	3.48448	3.53888
pc1021	doc_1	PC_RS04910	early II	Fic	N	N	Toxin Doc	death on		7.21694	-	4.15451	5.16366	4.90532	4.74264	4.96739	5.17167	5.03035	2.5467	2.03122	2.31891
pc1025		PC_RS04930	early II	NA	Y	N	Putative uncharacterized protein			8.96109	8.96092	9.47156	9.2443	9.53602	9.34497	9.81373	9.80422	9.71567	7.70782	6.99138	7.30078
pc1031		PC_RS09925	mid	NA	Y	N	Putative uncharacterized protein			4.76296	-	6.78799	7.55898	7.37674	7.92128	7.94483	7.75624	7.62465	7.18209	6.88777	6.81155
pc1032		PC_RS04960	const	LRR_8	Y	N	Putative uncharacterized protein			8.08471	7.33608	6.52478	6.62016	6.50056	7.04509	7.63722	7.61233	7.46363	7.89005	7.82942	7.64718
pc1033		PC_RS09930	const	LRR_8,LRR_8	Y	N	Putative uncharacterized protein			5.09168	5.92801	5.70168	5.54872	5.56796	5.64471	6.35843	6.28587	6.31447	6.4905	6.52435	6.4009
pc1038		PC_RS05005	early II	NA	Y	N	Putative uncharacterized protein			9.94242	9.53928	9.58043	7.96177	7.86729	7.80177	7.52641	7.60497	7.34507	7.49753	7.56014	7.50131
pc1039		PC_RS05010	early II	NA	Y	N	Putative uncharacterized protein			10.1074	9.96428	9.94109	8.19348	8.20625	8.01583	7.50576	7.65297	7.49807	7.53128	7.67984	7.6366
pc1041	adk	PC_RS05015	const	ADK_lid,ADK	N	Y	Adenylate kinase	Catalyzes the reversible transfer of the terminal phosphate group between ATP and AMP. Plays an important role in cellular energy homeostasis and in adenine nucleotide metabolism (By similarity)		8.34168	8.73055	6.78175	9.01105	9.17352	9.34388	8.86382	8.76649	8.75712	8.51236	8.37407	8.41093
pc1042	ribD	PC_RS05020	NA	dCMP_cyt_deam_1,RibD_C	N	N	Riboflavin biosynthesis protein RibD	Converts 2,5-diamino-6-(ribosylamino)-4(3h)-pyrimidinone 5'-phosphate into 5-amino-6-(ribosylamino)-2,4(1h,3h)- pyrimidinedione 5'-phosphate		4.08645	-	-	6.08892	5.62782	6.15099	5.54585	5.44415	5.82382	5.36879	5.29646	5.22356
pc1043	rlmI	PC_RS05025	const	Methyltrans_SAM	N	N	Ribosomal RNA large subunit methyltransferase I	S-adenosylmethionine-dependent methyltransferase		7.46226	6.83916	6.61283	7.49834	7.22492	7.35883	7.54403	7.19703	7.69625	7.51417	7.40412	7.32643
pc1044		PC_RS05030	const	DUF423	N	N	UPF0382 membrane protein SAB0533	Protein of unknown function (DUF423)		5.65898	4.36603	3.87666	5.23672	5.03346	4.82735	4.26212	4.48943	5.17396	4.90562	4.84792	4.8143
pc1045		PC_RS05035	const	NA	N	N	Putative uncharacterized protein			7.73815	7.51559	8.76319	8.89263	8.80087	8.39195	8.58345	8.62478	8.57583	8.86088	8.83297	8.82219
pc1046		PC_RS05040	const	Methyltransf_31	Y	N	Putative uncharacterized protein	Methyltransferase domain		7.41623	8.25256	8.44126	8.56589	9.0148	8.85762	8.42817	8.45842	8.47552	7.84946	7.75386	7.48565
pc1047	leuS	PC_RS05045	mid	Anticodon_1,tRNA-synt_1g,tRNA-synt_1_2	N	Y	Leucine--tRNA ligase	Leucyl-tRNA synthetase (EC 6.1.1.4)		8.9308	9.64683	9.09334	10.4497	10.5232	10.5688	9.58345	9.6063	9.65658	9.52925	9.51627	9.59734
pc1048	rnr_1	PC_RS05050	const	S1,OB_RNB,RNB	N	Y	Ribonuclease R	3'-5' exoribonuclease that releases 5'-nucleoside monophosphates and is involved in maturation of structured RNAs (By similarity)		6.88868	7.573	7.37315	8.13626	8.12395	8.04952	8.03365	7.89845	8.11147	7.91253	7.86152	7.75895
pc1049		PC_RS05055	const	DUF502	N	N	Putative uncharacterized protein	Protein of unknown function (DUF502)		5.01333	5.11269	5.62333	5.35684	5.2746	5.50363	5.56584	5.47056	5.25659	5.74065	5.52345	5.60538
pc1052		PC_RS05070	early II	NA	N	N	Putative uncharacterized protein			10.6628	9.76998	10.005	8.68005	8.54787	7.91038	8.19142	8.12785	8.16538	8.17828	8.17381	8.20363
pc1053		NA	const	NA	N	N	Putative uncharacterized protein		PVC superphylum signature protein (Lagkouvardos et al., 2014)	9.39693	9.7414	9.62127	9.77654	9.66675	9.71463	9.11341	9.05656	9.22138	9.08126	9.24197	9.12379
pc1054	ybeY	PC_RS05075	early II	UPF0054	N	N	Endoribonuclease YbeY	Single strand-specific metallo-endoribonuclease involved in late-stage 70S ribosome quality control and in maturation of the 3' terminus of the 16S rRNA (By similarity)		7.58779	6.51723	7.02786	6.3257	6.31472	6.15971	5.72527	5.5787	5.78084	4.699	4.95754	4.8125
pc1055		PC_RS05080	const	DUF21,CBS,CBS,CorC_HlyC	N	N	Putative uncharacterized protein	CorC_HlyC		6.96237	9.59225	7.9874	8.79492	8.46794	8.31837	8.58813	8.51271	8.34128	8.29687	8.37591	8.29913
pc1056	rny	PC_RS05085	late I	KH_1,HD,DUF3552	N	Y	Ribonuclease Y	Endoribonuclease that initiates mRNA decay (By similarity)		7.86193	6.28887	6.38447	7.9809	7.9866	7.9022	8.04808	8.38009	8.36783	8.43617	8.33629	8.35685
pc1057		PC_RS05090	const	NA	N	Y	Uncharacterized protein CPn_0512/CP_0242/CPj0512/CpB0533	protein CPn_0512 CP_0242 CPj0512 CpB0533		9.89496	10.1279	9.78614	10.3887	10.431	10.4461	9.97658	9.9617	9.9643	9.7391	9.70181	9.69551
pc1058	cynT	PC_RS05095	late I	Pro_CA	N	Y	Carbonic anhydrase 1	carbonic anhydrase		3.23397	3.74837	5.259	5.82496	5.68788	5.31988	7.0153	6.89283	6.3609	7.06987	7.18855	7.03118
pc1059		PC_RS05100	const	NA	N	N	Putative uncharacterized protein			6.90296	-	7.60607	7.61522	7.36587	7.59071	7.2833	7.88627	7.61706	7.63818	7.70888	7.49904
pc1060	ubiE	PC_RS05105	const	Ubie_methyltran	Y	N	Demethylmenaquinone methyltransferase	Methyltransferase required for the conversion of demethylmenaquinone (DMKH2) to menaquinone (MKH2) (By similarity)		10.5184	8.64052	10.4731	11.1286	11.0476	10.797	10.9075	10.7586	10.8921	10.3927	10.4005	10.2566
pc1061		PC_RS05110	const	4HBT_2	N	N	Putative uncharacterized protein	1,4-dihydroxy-2-napHTHoyl-CoA hydrolase		5.68979	5.20419	-	6.54619	6.75841	6.3321	6.1965	6.28453	6.71404	6.12329	6.10752	5.99704
pc1062	menE	PC_RS05115	late I	AMP-binding	N	N	Putative o-succinylbenzoate-CoA ligase, menE	AMP-binding enzyme		6.50759	8.02199	7.53262	8.0553	7.80699	7.65578	8.56789	8.65784	8.75085	8.85164	8.9826	8.85548
pc1063	menA	PC_RS05120	late II	UbiA	N	N	1,4-dihydroxy-2-naphthoate octaprenyltransferase	1,4-dihydroxy-2-naphthoate octaprenyltransferase		7.37358	7.73598	5.07669	6.03259	6.19207	6.40765	7.0799	6.75174	6.80338	6.73064	6.87755	6.90625
pc1064	menB	PC_RS05125	const	ECH	N	Y	1,4-Dihydroxy-2-naphthoyl-CoA synthase	synthase		7.29758	6.58959	6.51526	7.26763	7.58076	7.72708	7.94963	8.04057	8.11512	7.80514	7.82786	7.87329
pc1065		PC_RS05130	const	LRR_4	Y	N	Putative uncharacterized protein		pCOMP: cell envelope	6.0908	5.02024	8.33823	7.81088	7.87264	7.55957	8.01255	7.81107	7.29979	7.67528	7.75348	7.86033
pc1068	menD	PC_RS05145	const	TPP_enzyme_N	N	Y	2-succinyl-5-enolpyruvyl-6-hydroxy-3-cyclohexene-1-carboxylate synthase	Catalyzes the thiamine diphosphate-dependent decarboxylation of 2-oxoglutarate and the subsequent addition of the resulting succinic semialdehyde-thiamine pyrophosphate anion to isochorismate to yield 2-succinyl-5-enolpyruvyl-6-hydroxy-3- cyclohexene-1-carboxylate (SEPHCHC) (By similarity)		3.05644	4.1558	4.08147	3.95938	3.79575	3.54674	4.79877	4.58406	4.68911	4.66238	4.8299	4.70392
pc1069	menF	PC_RS05150	late I	Chorismate_bind	N	N	Putative menaquinone-specific isochorismate synthase, menF	isochorismate synthase		3.58841	4.10281	5.61344	5.02186	5.32772	5.17182	5.86884	5.99673	5.61266	6.47357	6.5568	6.4255
pc1070		PC_RS05155	late II	NA	N	N	Putative uncharacterized protein			5.73952	5.66896	7.17959	6.347	6.36336	6.40093	8.19892	8.25179	7.98954	8.10941	8.28119	8.30199
pc1071		PC_RS05160	late II	NA	N	N	Putative uncharacterized protein		pCOMP: integral OMP	7.90954	7.20155	5.12722	5.76931	5.87803	6.1881	8.42949	8.17609	8.40515	8.21025	8.35835	8.28494
pc1072	holB	PC_RS05165	const	DNA_pol3_delta2	N	N	Putative DNA polymerase III, delta' subunit, holB	DNA polymerase III subunit delta' (EC 2.7.7.7)		6.88874	7.23322	5.74385	6.59867	6.52146	6.75069	6.48078	6.51708	6.48475	6.70417	6.59315	6.47212
pc1073	tmk	PC_RS05170	const	Thymidylate_kin	N	N	Thymidylate kinase	Phosphorylation of dTMP to form dTDP in both de novo and salvage pathways of dTTP synthesis (By similarity)		8.25247	8.59694	8.2775	8.15286	8.2507	8.30016	8.20491	8.33332	8.08294	8.17052	8.01338	7.86863
pc1074	gyrA	PC_RS05175	const	DNA_gyraseA_C,DNA_gyraseA_C,DNA_gyraseA_C,DNA_gyraseA_C,DNA_gyraseA_C,DNA_topoisoIV	N	Y	DNA gyrase subunit A	DNA gyrase negatively supercoils closed circular double- stranded DNA in an ATP-dependent manner and also catalyzes the interconversion of other topological isomers of double-stranded DNA rings, including catenanes and knotted rings (By similarity)		9.94528	9.98806	9.43981	10.0262	10.0162	10.1733	9.64911	9.68088	9.66591	9.42614	9.27897	9.27576
pc1075	gyrB	PC_RS05180	const	HATPase_c,Toprim,DNA_gyraseB_C,DNA_gyraseB	Y	Y	DNA gyrase subunit B	DNA gyrase negatively supercoils closed circular double- stranded DNA in an ATP-dependent manner and also catalyzes the interconversion of other topological isomers of double-stranded DNA rings, including catenanes and knotted rings (By similarity)		10.2037	10.2423	10.1792	10.5104	10.4404	10.6098	10.2549	10.1867	10.2351	9.83092	9.78556	9.76802
pc1076		PC_RS05185	const	DUF721	Y	N	Putative uncharacterized protein	Protein of unknown function (DUF721)		3.87003	6.19179	3.89507	5.75569	5.946	6.03841	5.72633	5.89611	6.173	5.77381	5.62663	5.51057
pc1077	pomT	PC_RS05190	const	OMP_b-brl	N	Y	Putative uncharacterized protein			12.9213	12.9958	12.735	13.6111	13.591	13.6872	13.1636	13.2201	13.223	13.5979	13.5758	13.4989
pc1078	ispH	PC_RS05195	const	LYTB	N	N	4-hydroxy-3-methylbut-2-enyl diphosphate reductase	Converts 1-hydroxy-2-methyl-2-(E)-butenyl 4-diphosphate into isopentenyl diphosphate (IPP) and dimethylallyl diphosphate (DMAPP) (By similarity)		10.9666	11.4404	11.6291	12.0881	12.078	12.1428	11.5291	11.6068	11.6451	11.4702	11.3117	11.399
pc1079	wzb	PC_RS05200	const	LMWPc	N	Y	Putative low molecular weight protein-tyrosine-phosphatase slr0328	low molecular weight protein-tyrosine-phosphatase		7.50131	8.50114	8.37435	7.85659	7.74704	7.81446	7.62672	7.76315	7.85033	7.9431	7.76785	7.69341
pc1080	pkn1	PC_RS05205	const	Pkinase,FGE-sulfatase	N	N	Serine/threonine-protein kinase pkn1	Together with the serine threonine kinase PknD, may play a role in the specific interactions with host proteins during intracellular growth		9.9045	10.1559	10.5145	10.3432	10.4073	10.4239	10.2119	10.2514	10.1341	10.0678	9.90756	9.81679
pc1081	yidC	PC_RS05210	const	60KD_IMP	N	Y	Membrane protein insertase YidC	Required for the insertion and or proper folding and or complex formation of integral membrane proteins into the membrane. Involved in integration of membrane proteins that insert both dependently and independently of the Sec translocase complex, as well as at least some lipoproteins. Aids folding of multispanning membrane proteins (By similarity)		10.9851	10.2585	11.3097	11.6754	11.5989	11.6285	10.8001	10.8794	10.9328	10.6633	10.6417	10.6563
pc1082	dnaA_2	PC_RS05215	early II	Bac_DnaA_C,Bac_DnaA	N	N	Chromosomal replication initiator protein DnaA 1	it binds specifically double-stranded DNA at a 9 bp consensus (dnaA box) 5'-TTATC CA A CA A-3'. DnaA binds to ATP and to acidic phospholipids (By similarity)		6.57773	6.94013	7.8658	6.68131	6.69271	6.66364	5.95806	6.1637	6.37168	5.91854	5.80321	5.75263
pc1083	lgt	PC_RS05225	const	LGT	N	N	Prolipoprotein diacylglyceryl transferase	Transfers the N-acyl diglyceride group on what will become the N-terminal cysteine of membrane lipoproteins (By similarity)		-	7.62984	4.81854	7.20298	6.94786	6.93151	7.00423	6.64763	6.73251	6.91251	7.01491	7.1655
pc1084	fdxC	PC_RS05230	early II	Fer2	N	N	Ferredoxin-4	Ferredoxin		10.3424	9.03579	8.96147	8.46497	8.60757	8.78288	7.45242	8.14212	8.07434	7.871	7.74838	7.73024
pc1085		NA	early II	Fe-S_biosyn	Y	Y	Putative uncharacterized protein	Iron-sulphur cluster biosynthesis		11.4469	11.5433	11.6274	10.9368	11.0673	11.1714	10.7124	10.7259	10.6495	10.6522	10.443	10.3141
pc1086		PC_RS05240	late I	NA	Y	N	Putative uncharacterized protein			11.4277	10.6567	10.8678	11.4233	11.3841	11.008	12.1419	12.1663	11.9857	12.2675	12.1856	12.2764
pc1087		PC_RS05245	late II	NA	N	N	Putative uncharacterized protein			9.82562	10.3818	9.46363	9.52955	9.40881	9.24835	10.746	10.9014	10.7902	11.2545	11.4364	11.562
pc1088	dld1	PC_RS05250	late II	Pyr_redox,Pyr_redox_dim,Pyr_redox_2	N	Y	Dihydrolipoyl dehydrogenase, mitochondrial	Dihydrolipoyl dehydrogenase		8.55767	8.07207	6.70824	7.01825	6.93585	7.43654	8.71684	8.76752	8.5449	8.6986	8.89607	9.02981
pc1089	sucB	PC_RS05255	late I	Biotin_lipoyl,2-oxoacid_dh	Y	Y	Dihydrolipoyllysine-residue succinyltransferase component of 2-oxoglutarate dehydrogenase complex	dehydrogenase complex		5.62142	7.35821	6.06149	6.26589	6.40923	6.64961	7.24718	7.68483	7.63776	7.92831	8.18045	8.28554
pc1090	sucA	PC_RS05260	late II	E1_dh,Transket_pyr	N	N	2-oxoglutarate dehydrogenase E1 component	2-oxoglutarate dehydrogenase E1 component		6.33443	7.7233	6.7745	5.93252	5.87581	5.85644	7.67702	7.47972	7.28593	8.00779	8.21796	8.19432
pc1092		PC_RS05270	const	NA	N	N	Putative uncharacterized protein			6.95203	5.46643	6.56203	6.74188	6.67273	6.83312	6.36253	6.6922	6.50498	6.1952	6.14401	6.32067
pc1093	ysgA_2	PC_RS05275	const	DLH	N	N	Putative carboxymethylenebutenolidase	Phospholipase/Carboxylesterase		5.3058	6.8202	5.00891	5.80435	6.08884	6.0376	6.51367	6.53421	6.49524	6.30157	6.32847	6.43994
pc1094		PC_RS09940	mid	Cytochrom_C_asm	N	N	Putative uncharacterized protein	Cytochrome C assembly protein		4.80813	4.73757	4.24821	6.11461	5.91549	5.89404	5.84177	5.19978	5.79242	5.63191	5.71929	5.6889
pc1095		PC_RS05285	mid	NA	N	Y	Putative uncharacterized protein		putative type III secretion substrate orthologous to CT053 (da Cunha et al., 2014)	8.68386	7.78322	6.70889	9.46594	9.72461	9.60415	9.58952	9.66046	9.41762	8.95227	8.91853	9.02062
pc1096	hemN	PC_RS05290	const	Radical_SAM,HemN_C	N	N	Oxygen-independent coproporphyrinogen-III oxidase 1	coproporphyrinogen III oxidase		6.47269	4.81717	7.13516	6.24523	6.14038	6.13411	6.0451	5.608	6.01099	5.64179	5.72807	5.72826
pc1097		PC_RS05295	early I	NA	Y	Y	Putative uncharacterized protein			10.3303	10.7989	10.8148	5.68223	5.24365	5.49868	5.78971	6.27297	5.94738	9.67709	10.9046	11.6105
pc1098		PC_RS05300	late II	NA	N	Y	Putative uncharacterized protein			7.9283	8.34317	8.74689	6.01316	5.93476	6.16961	7.71348	7.57175	7.2748	8.45498	9.09129	9.36124
pc1099		PC_RS05305	const	TP_methylase	N	Y	Putative uncharacterized protein	Tetrapyrrole (Corrin/Porphyrin) Methylases		7.07519	7.93063	6.19333	7.48842	7.65838	7.71364	6.95922	7.09368	7.03	6.77076	6.71797	6.65276
pc1100		PC_RS05310	early II	DNA_pol3_delta	N	N	Putative uncharacterized protein			9.77505	9.81997	9.21513	9.28567	9.37192	9.19603	8.787	8.77018	8.89831	8.29138	8.34729	8.56585
pc1101		PC_RS05315	early I	NA	Y	N	Putative uncharacterized protein			9.08807	9.38007	8.89071	2.62141	2.95701	3.01612	2.24826	3.24609	3.11119	6.85299	8.43514	9.02346
pc1102	asd	PC_RS05320	const	Semialdhyde_dh,Semialdhyde_dhC	N	Y	Aspartate-semialdehyde dehydrogenase	aspartate-semialdehyde dehydrogenase (EC 1.2.1.11)		9.14195	8.28712	8.79776	8.49712	8.60745	8.41982	8.64114	8.51946	8.47109	8.53325	8.47758	8.41615
pc1103	pepA	PC_RS05325	const	Peptidase_M17_N,Peptidase_M17	N	Y	Probable cytosol aminopeptidase	Presumably involved in the processing and regular turnover of intracellular proteins. Catalyzes the removal of unsubstituted N-terminal amino acids from various peptides (By similarity)		10.5476	10.4855	9.62271	10.5001	10.4832	10.5322	10.5886	10.504	10.3468	10.1774	10.1208	10.1846
pc1104	ssb	PC_RS05330	const	SSB	N	Y	Single-stranded DNA-binding protein	single-stranded DNA-binding protein		9.6922	9.77691	9.84276	10.0613	10.1912	10.2489	9.77396	9.79433	9.74974	9.45861	9.27839	9.2296
pc1105		PC_RS05335	const	CesT	N	Y	Putative uncharacterized protein	Tir chaperone protein (CesT) family	putative type III secretion chaperone orthologous to CT043/Slc1	12.6157	12.4465	12.6132	12.3664	12.4515	12.6101	12.4524	12.351	12.4603	12.6243	12.6672	12.6665
pc1106	ISA1	PC_RS05340	late II	CBM_48,Alpha-amylase	Y	N	Isoamylase 1, chloroplastic	Hydrolase	debranching enzyme GlgX, shown to be secreted in Shigella assay (Ball et al., 2013)	6.80813	5.73757	7.83317	5.73379	5.92501	5.22162	7.58304	7.98297	7.58347	7.99149	8.12397	7.99248
pc1107		PC_RS05345	const	SpoIID	N	Y	Putative uncharacterized protein	protein CPn_0389 CP_0366 CPj0389 CpB0400		8.92361	8.9075	8.41813	9.29221	9.22398	9.1375	8.66747	8.56793	8.64536	8.38811	8.16656	8.21137
pc1108	ruvB	PC_RS05350	const	RuvB_C,RuvB_N	Y	N	Holliday junction ATP-dependent DNA helicase RuvB	The RuvA-RuvB complex in the presence of ATP renatures cruciform structure in supercoiled DNA with palindromic sequence, indicating that it may promote strand exchange reactions in homologous recombination. RuvAB is a helicase that mediates the Holliday junction migration by localized denaturation and reannealing (By similarity)		9.83669	8.65921	10.1133	9.82227	9.7855	9.73284	9.22088	8.88345	9.18893	8.92771	8.73537	8.93802
pc1109		PC_RS05355	early II	NA	N	N	Putative uncharacterized protein			11.5293	11.2409	11.1177	10.1709	10.2783	10.0849	10.1731	10.0018	9.8751	9.44414	9.30525	9.32555
pc1110	lcrH_2	PC_RS09945	early II	TPR_11	N	N	Putative low calcium response protein lcrH	Type III secretion		11.647	11.4192	11.672	9.81065	9.57454	9.76214	9.60077	9.51928	9.50698	9.24429	9.1577	9.15595
pc1111	incS	PC_RS05365	early II	NA	Y	N	Putative uncharacterized protein			12.785	12.7194	12.8781	11.5002	11.5549	11.4125	11.4454	11.502	11.435	11.1132	11.0618	11.102
pc1112		PC_RS05370	early II	NA	Y	N	Putative uncharacterized protein			12.1886	12.2615	11.9126	11.3388	11.3998	11.4944	11.1587	11.2152	11.2638	11.0591	11.0129	10.9249
pc1114		PC_RS05380	early I	NA	Y	N	Putative uncharacterized protein		putative Inc protein (Heinz et al. 2010)	10.6374	10.9633	10.5071	9.44417	9.31892	9.04348	9.73504	9.90839	9.67076	9.62692	9.52455	9.47457
pc1115	mgtE_2	PC_RS05385	const	CBS,MgtE_N,MgtE	N	N	Putative Mg2+ transporter	Transporter		9.11452	8.8584	8.86654	8.95534	9.03912	9.22365	8.64194	8.73762	8.81766	8.57467	8.408	8.34905
pc1116	typA	PC_RS05390	const	GTP_EFTU_D2,EFG_C,GTP_EFTU	N	Y	GTP-binding protein TypA/BipA	GTP-binding protein TypA		11.343	10.7563	10.9566	11.0474	11.16	11.3278	10.4913	10.5677	10.5486	10.3241	10.3112	10.3377
pc1117		PC_RS05395	early II	TPR_11,TPR_11	Y	N	Putative uncharacterized protein			10.9314	10.8323	10.6991	9.62551	9.74448	9.71002	9.87399	9.72819	9.70417	9.95458	9.96049	9.92206
pc1118	yyaL	PC_RS05400	const	Thioredox_DsbH	N	Y	Uncharacterized protein YyaL	Pfam:DUF255		8.36786	7.5827	8.09334	7.85958	7.68905	7.9847	8.524	8.64272	8.43579	8.90401	8.95933	8.93417
pc1119		PC_RS09950	const	Glyco_transf_92	N	N	Putative uncharacterized protein	Pfam:DUF23		5.51951	6.71199	-	5.93703	5.83141	5.58835	6.22583	6.56811	6.23361	6.40033	6.39207	6.30855
pc1120		NA	mid	CBS,CorC_HlyC,DUF21	N	N	UPF0053 protein sll0260	CBS domain protein		4.70841	5.22281	6.73344	7.26099	7.24978	7.18798	7.01581	7.14952	7.15947	6.82903	6.74811	6.63252
pc1121	yedO	PC_RS05415	NA	NA	Y	N	Putative 1-aminocyclopropane-1-carboxylate deaminase (ACC deaminase)			-	6.38256	-	6.20886	6.22896	6.18854	6.15764	5.96282	5.73426	6.14128	6.05305	5.83584
pc1125	hlyE	PC_RS05435	const	HlyIII	N	N	Hemolysin-3			6.8067	7.54349	-	6.69429	6.43054	6.07817	6.70499	6.32667	6.465	6.83603	6.80491	6.58025
pc1127		PC_RS05440	late I	NA	N	N	Putative uncharacterized protein			7.00776	6.52216	-	7.01024	6.59096	6.43247	7.08384	6.20196	7.2712	7.54958	7.82718	7.70461
pc1128		PC_RS05445	late I	NA	N	N	Putative uncharacterized protein			9.09605	8.61045	9.12108	9.71287	9.74636	9.251	10.0636	10.0501	9.85252	10.4313	10.4374	10.3498
pc1129		PC_RS05450	early I	NA	N	Y	Putative uncharacterized protein			10.5466	10.7095	10.1277	4.73527	4.96096	4.84653	5.09127	5.39842	5.66329	8.6986	9.79906	10.4836
pc1132	proC	PC_RS05460	const	F420_oxidored,P5CR_dimer	N	N	Pyrroline-5-carboxylate reductase	Pyrroline-5-carboxylate reductase		5.82255	5.82237	-	6.4319	6.42214	6.24726	6.39298	6.45184	6.47065	6.42172	6.43872	6.41804
pc1133	ppiB	PC_RS05465	mid	Pro_isomerase	N	Y	Peptidyl-prolyl cis-trans isomerase	PPIases accelerate the folding of proteins		9.26503	9.47131	9.04906	10.3357	10.3826	10.2893	10.2541	10.2697	10.459	10.5965	10.4673	10.3561
pc1134		PC_RS05470	late I	Thioredoxin_4	N	Y	Putative uncharacterized protein			7.22413	8.15357	8.24916	8.66811	8.4418	8.28147	9.79159	9.64894	9.7716	9.95452	10.0369	9.95309
pc1135		PC_RS05475	late II	MMR_HSR1	Y	N	Putative uncharacterized protein			9.2937	10.6661	9.48866	8.73112	8.88717	8.76789	10.7591	10.5549	10.4984	10.6546	10.5806	10.6209
pc1136		PC_RS05480	late II	NA	N	N	Putative uncharacterized protein			9.04891	9.12274	9.63337	8.21849	8.27726	8.34632	9.86525	9.5945	9.6824	9.91267	9.88268	9.85226
pc1137		PC_RS05485	late II	NA	N	N	Putative uncharacterized protein			8.3806	8.32796	8.33164	6.99835	7.12361	6.8709	8.82064	8.77141	8.53589	8.71712	8.56138	8.59424
pc1139		NA	const	NA	N	N	Putative uncharacterized protein			6.50526	5.4347	5.94533	5.69145	5.641	5.7261	6.14524	5.51503	5.71425	6.30859	6.35117	6.18843
pc1142		PC_RS09955	const	NA	Y	N	Putative uncharacterized protein			7.9308	7.61513	6.95583	7.2315	7.37906	7.60167	7.83204	7.63089	7.8885	8.06565	8.01323	7.93613
pc1147	yciF_2	PC_RS05525	late II	DUF892	N	Y	Protein YciF			5.72835	4.92082	-	3.79151	3.90473	3.7268	6.16839	6.14659	6.0849	6.78129	6.93378	6.87137
pc1148		PC_RS05530	late II	CMD	Y	Y	Putative uncharacterized protein			7.10686	7.82771	6.75339	6.33208	6.06979	6.04873	8.67661	8.6114	8.41282	8.4102	8.58497	8.4884
pc1149		PC_RS05535	late II	Ferritin	Y	Y	Uncharacterized protein slr1894	Ferritin-like domain		9.7004	8.62984	9.14047	7.45049	7.07714	7.36181	9.41614	9.3937	9.6394	10.4131	10.7814	10.8262
pc1150		PC_RS05540	late II	NA	N	N	Putative uncharacterized protein			7.9308	7.95977	7.14848	6.84352	6.53155	6.92925	9.04228	8.95919	8.86081	9.74923	10.1552	10.2364
pc1151		PC_RS05545	early II	NA	N	N	Putative uncharacterized protein			9.86317	9.17593	8.68657	9.77702	9.58793	9.32674	8.78693	8.85573	8.7369	8.14383	8.14016	8.02941
pc1152	fabI	PC_RS05550	mid	adh_short_C2	N	Y	Enoyl-[acyl-carrier-protein] reductase [NADH], chloroplastic	Enoyl- acyl-carrier-protein reductase NADH		9.75615	10.3961	10.1291	11.242	11.2564	11.4037	10.8492	10.6218	10.6664	10.7923	10.7233	10.7483
pc1154		PC_RS05560	const	NA	N	N	Putative uncharacterized protein			5.95124	5.88068	5.39131	6.50139	6.40515	6.57418	6.50375	6.30894	6.41399	6.20656	6.03932	5.82334
pc1156	fabG_1	PC_RS05570	const	adh_short	N	N	3-oxoacyl-[acyl-carrier-protein] reductase FabG	KR domain		-	6.18191	7.42951	6.31198	6.62392	6.62015	5.76434	5.99043	6.36588	6.17292	6.20614	6.13898
pc1157	folB	PC_RS05575	const	NUDIX,FolB	N	N	Putative dGTP pyrophosphohydrolase/dihydroneopterin aldolase (MutT/folB, fusion protein)	FolB		8.19145	6.24642	8.34202	7.7662	7.98035	7.74169	7.80809	7.165	7.33333	7.24987	7.12006	7.2574
pc1158		PC_RS05580	mid	Hydrolase_3	N	N	Putative uncharacterized protein	hAD superfamily hydrolase		6.1605	6.6749	6.60057	7.98097	7.83035	7.97486	7.43183	7.63367	7.66905	7.062	7.00674	6.86336
pc1159		PC_RS05585	NA	FliO	N	N	Putative uncharacterized protein	Flagellar biosynthesis protein, FliO		-	-	5.44454	6.04561	6.7314	6.44032	7.31187	7.67029	7.38339	7.50903	7.31794	7.19992
pc1160		PC_RS05590	mid	YbjN	N	N	Putative uncharacterized protein	Pfam:DUF1790	putative type III secretion chaperone orthologous to CT260/Mcsc (Speath et al., 2009)	8.35964	8.13708	8.8701	9.61442	9.74901	9.61736	9.06596	9.16548	9.14803	8.89117	8.87242	8.99215
pc1161	dnaQ_2	PC_RS05595	const	DUF3820,RNase_T	N	N	Putative DNA polymerase III, epsilon chain, mutD	DNA polymerase III subunit epsilon		8.46363	8.13003	9.12609	9.12324	9.4165	9.35824	8.69171	8.66422	8.50616	8.68102	8.56638	8.63604
pc1162		PC_RS05600	const	Epimerase	N	N	Putative uncharacterized protein	NAD dependent epimerase/dehydratase family		4.85329	-	6.87833	6.84504	6.73347	6.75863	6.83207	6.10407	6.59066	6.3563	6.33495	6.28644
pc1163	msbA	PC_RS05605	const	ABC_membrane,ABC_tran	N	N	Lipid A export ATP-binding/permease protein MsbA	ABC transporter, ATP-binding protein		8.85952	9.22192	9.56263	8.82738	8.86802	8.90236	8.65234	8.38255	8.39265	8.55425	8.38718	8.29732
pc1164	accA	PC_RS05610	const	ACCA	N	N	Acetyl-coenzyme A carboxylase carboxyl transferase subunit alpha	Component of the acetyl coenzyme A carboxylase (ACC) complex. First, biotin carboxylase catalyzes the carboxylation of biotin on its carrier protein (BCCP) and then the CO(2) group is transferred by the carboxyltransferase to acetyl-CoA to form malonyl-CoA (By similarity)		8.27574	7.49059	7.62271	7.70324	7.68094	7.78595	7.33605	7.37298	6.98397	7.06982	6.84813	6.99814
pc1165		PC_RS05615	const	YkuD	N	N	Putative uncharacterized protein	L,D-transpeptidase catalytic domain		9.3058	8.72709	8.33084	9.11257	9.03584	9.19907	8.5518	8.60434	8.63772	8.38863	8.27814	8.31289
pc1167		PC_RS05625	const	NA	N	N	Putative uncharacterized protein			9.12335	9.30333	8.87537	9.04746	9.16223	8.92915	8.55259	8.64226	8.70318	8.84016	8.81549	8.80183
pc1168	hup	PC_RS05630	const	Bac_DNA_binding	N	Y	Probable DNA-binding protein HU	integration host factor		9.45805	8.91998	9.58262	9.39573	9.48398	9.44518	9.13689	9.18972	9.09072	8.85145	8.84676	8.76109
pc1169	tyrS	PC_RS05635	mid	S4,tRNA-synt_1b	N	Y	Tyrosine--tRNA ligase	Catalyzes the attachment of tyrosine to tRNA(Tyr) in a two-step reaction tyrosine is first activated by ATP to form Tyr- AMP and then transferred to the acceptor end of tRNA(Tyr) (By similarity)		9.01967	8.7971	7.72278	10.6021	10.5004	10.5727	10.0895	9.95544	10.0297	9.8201	9.80085	9.96182
pc1171	osmY	PC_RS05640	late II	BON	N	Y	Putative hyperosmotically inducible periplasmic protein	hyperosmotically inducible periplasmic protein	pCOMP: lipoprotein	9.20097	9.67885	9.65897	9.48594	9.47378	9.38529	10.4691	10.5392	10.1636	10.6803	10.7175	10.624
pc1172		NA	late II	NA	N	Y	Putative uncharacterized protein			12.8775	13.3164	13.0673	12.9166	12.9519	13.101	13.8505	13.8547	13.6519	14.3879	14.5464	14.4421
pc1173		PC_RS05650	mid	NIF3	N	N	Putative GTP cyclohydrolase 1 type 2	UPF0135 protein		5.68715	6.61659	7.12722	7.18772	7.61138	7.51003	7.86415	7.31074	7.36563	7.30509	7.20108	7.12618
pc1174		PC_RS05655	late I	NA	N	N	Putative uncharacterized protein			5.11012	4.62452	6.72012	6.41949	6.49477	6.13094	6.7501	7.01802	7.18092	7.0491	7.02713	6.9078
pc1175	rpiA	PC_RS05660	late II	Rib_5-P_isom_A	N	N	Ribose-5-phosphate isomerase A	isomerase A (EC 5.3.1.6)		4.63153	7.95329	-	6.68647	6.08544	6.15354	7.57636	7.06452	7.55793	7.09255	7.13264	7.03832
pc1176		PC_RS05665	const	DNase-RNase	N	Y	Putative uncharacterized protein	Pfam:DUF151		6.78142	6.55886	-	6.36243	6.19881	6.45794	6.9189	6.4361	6.72293	6.70358	6.64412	6.40986
pc1177	ptsH	PC_RS05670	mid	PTS-HPr	N	N	Phosphocarrier protein HPr	phosphocarrier protein HPr		6.33546	8.2649	9.09747	9.44103	9.37684	9.53359	8.68672	8.58625	8.9733	8.94873	8.8937	8.70913
pc1178	yjbG	PC_RS05675	const	Peptidase_M3_N,Peptidase_M3	N	Y	Oligoendopeptidase F homolog	oligoendopeptidase F		9.89991	10.022	8.53262	10.6218	10.5483	10.466	10.5113	10.4022	10.4245	10.3934	10.3732	10.3665
pc1179	groS	PC_RS05680	const	Cpn10	Y	Y	10 kDa chaperonin	Binds to Cpn60 in the presence of Mg-ATP and suppresses the ATPase activity of the latter (By similarity)		12.0472	12.2721	11.8858	12.484	12.6235	12.6197	12.4757	12.4389	12.2688	11.9626	11.9105	11.9583
pc1180	groL2	PC_RS05685	const	Cpn60_TCP1	N	Y	60 kDa chaperonin 2	Prevents misfolding and promotes the refolding and proper assembly of unfolded polypeptides generated under stress conditions (By similarity)		11.3658	11.9719	11.4293	12.1004	12.2574	12.2868	11.9165	11.9025	11.8875	11.6571	11.616	11.6565
pc1183	wbdA	PC_RS05705	const	Glycos_transf_1	N	N	Putative mannosyltransferase	Glycosyl transferases group 1		-	9.56224	10.6578	10.3485	10.1311	10.2361	10.483	10.5755	10.5337	10.5457	10.4872	10.3498
pc1184		PC_RS05710	const	Methyltransf_21	N	N	Putative uncharacterized protein			7.51342	6.44286	5.95349	7.33793	7.18973	7.23069	7.89036	7.7642	7.81639	7.70424	7.74287	7.64822
pc1186		PC_RS05715	early II	NA	Y	N	Putative uncharacterized protein			11.8623	11.8764	11.9593	10.9545	10.7842	10.889	10.2702	10.4491	10.4999	10.9308	11.069	10.8183
pc1187		PC_RS05720	early II	NA	Y	N	Putative uncharacterized protein			9.58156	9.07426	9.24094	8.22413	8.264	8.22128	7.23791	7.3326	7.20144	7.31834	7.23959	7.05323
pc1189	cyoA	PC_RS05730	late II	COX_ARM	N	Y	Cytochrome bo(3) ubiquinol oxidase subunit 2	ubiquinol oxidase subunit II		5.47649	-	7.50152	6.46823	6.17833	6.38183	8.52085	8.51868	8.75982	8.79096	8.92444	8.72786
pc1190	cyoB	PC_RS05735	late II	COX1	N	N	Cytochrome bo(3) ubiquinol oxidase subunit 1	Ubiquinol oxidase		9.29413	9.17111	8.09678	7.67922	8.00678	7.67505	9.85947	9.99132	9.54608	10.2312	10.5015	10.3621
pc1191	cyoC	PC_RS05740	late II	COX3	Y	N	Cytochrome bo(3) ubiquinol oxidase subunit 3	cytochrome o ubiquinol oxidase		7.21215	5.9192	6.42983	5.39654	4.94617	5.6127	7.0017	7.16459	7.22623	7.36546	7.64293	7.47603
pc1193	ctaB	PC_RS05750	late II	UbiA	N	N	Protoheme IX farnesyltransferase	Converts heme B (protoheme IX) to heme O by substitution of the vinyl group on carbon 2 of heme B porphyrin ring with a hydroxyethyl farnesyl side group (By similarity)		6.47194	5.40137	-	5.67061	5.51081	5.92981	7.43949	7.60724	7.85085	7.904	8.15508	7.77186
pc1194		PC_RS05755	late I	NA	N	N	Putative uncharacterized protein			5.62936	5.3364	6.16897	6.64853	6.41034	6.22984	7.45666	7.44916	7.27307	7.55031	7.6494	7.58637
pc1197		PC_RS05770	late I	NA	Y	N	Putative uncharacterized protein			4.46457	5.97897	5.48961	7.11133	6.73866	6.90596	6.68951	6.71535	6.64555	7.42898	7.2419	7.1691
pc1205		PC_RS05810	NA	DUF2186	N	N	Putative uncharacterized protein			-	-	4.25684	5.01544	4.9525	5.5701	3.78431	5.274	4.13267	4.93022	4.88142	4.99025
pc1207		PC_RS05820	early II	F-box-like	N	N	Putative uncharacterized protein	FBOX		9.21931	9.21015	8.52814	8.02655	7.99515	7.86412	7.58811	7.29048	7.76654	7.39327	7.33973	7.30781
pc1211	cnp	PC_RS05835	late II	Peptidase_M4_C	Y	N	Putative metalloprotease	Thermolysin metallopeptidase, alpha-helical domain		7.06521	8.65001	8.35328	7.94041	7.63183	7.93649	9.80755	9.84052	9.57827	9.81786	9.7656	9.70101
pc1212		PC_RS05840	late II	NA	Y	N	Putative uncharacterized protein			8.40751	7.33695	7.84758	6.7926	6.83717	6.78447	8.73261	8.6132	8.38203	8.833	8.87962	8.83856
pc1216		PC_RS05860	const	FtsX,MacB_PCD	N	N	Putative uncharacterized protein	FtsX-like permease family		7.72672	8.08912	5.42983	8.19773	8.18514	8.03987	7.43304	7.62756	7.9077	7.22686	7.30606	7.17283
pc1218		PC_RS05870	mid	HlyD	N	Y	Putative uncharacterized protein	HlyD family secretion protein		4.08254	5.59694	-	6.16807	6.35663	6.27081	5.58925	5.38777	5.30534	5.48771	5.86987	5.96154
pc1219	oprM_3	PC_RS05875	const	OEP,OEP	N	N	Putative outer membrane protein of AcrAB(MexAB)-OprM multidrug efflux pump	membrane	pCOMP: lipoprotein	5.02891	4.54331	6.05395	6.52443	6.303	6.33114	5.43941	5.10282	5.92978	5.88981	6.15615	6.02407
pc1220	DWF5	PC_RS05880	const	ERG4_ERG24	N	N	7-dehydrocholesterol reductase	7-dehydrocholesterol reductase		7.60173	7.24167	-	6.69732	7.08807	6.84119	7.10421	7.36507	7.7672	7.20643	7.33717	7.17507
pc1221	mutS	PC_RS05885	mid	MutS_II,MutS_IV,MutS_I,MutS_III,MutS_V	N	Y	DNA mismatch repair protein MutS	that it carries out the mismatch recognition step. This protein has a weak ATPase activity (By similarity)		8.54381	8.2877	8.1703	9.44517	9.53099	9.45412	8.65197	8.70785	8.71008	8.22013	8.24362	8.39477
pc1222		NA	late II	NA	N	N	Putative uncharacterized protein			10.496	10.9433	10.4616	8.32468	8.62208	8.2358	11.117	11.3788	11.1733	12.5513	12.5046	12.4895
pc1223		PC_RS05890	const	NA	N	N	Putative uncharacterized protein			6.66881	5.59824	7.10888	7.03187	6.91279	6.50856	7.3368	6.95611	7.08425	6.75827	6.87372	6.82357
pc1224		PC_RS05895	early II	NA	N	N	Putative uncharacterized protein			10.6412	8.65309	8.57877	8.59833	8.9265	8.30706	8.9136	8.23335	8.75577	8.70639	8.60426	8.60127
pc1225	priA	PC_RS05900	early II	Helicase_C,DEAD	N	N	Primosomal protein N'	Recognizes a specific hairpin sequence on phiX ssDNA. This structure is then recognized and bound by proteins PriB and PriC. Formation of the primosome proceeds with the subsequent actions of DnaB, DnaC, DnaT and primase. PriA then functions as a helicase within the primosome (By similarity)		9.78919	8.38606	8.72677	7.79731	7.71788	7.95757	7.83921	7.82193	7.71411	7.89463	7.88791	7.72412
pc1226	rimO	PC_RS05905	early II	Radical_SAM,UPF0004	N	N	Ribosomal protein S12 methylthiotransferase RimO	Catalyzes the methylthiolation of an aspartic acid residue of ribosomal protein S12 (By similarity)		10.8068	10.0773	9.92494	9.48497	9.46929	9.50815	9.00188	8.99457	8.9592	8.72991	8.69615	8.71773
pc1227		PC_RS05910	early II	NA	N	N	Putative uncharacterized protein			6.87759	-	5.68023	4.93841	4.56854	4.90157	4.4301	4.90598	4.74871	4.50643	4.37897	4.34197
pc1228	lysS	PC_RS05915	const	tRNA_anti-codon,tRNA-synt_2	N	Y	Lysine--tRNA ligase	lysyl-tRNA synthetase (EC 6.1.1.6)		9.30378	8.81818	8.32881	8.91944	9.12838	9.13089	8.53811	8.84659	8.92346	8.82857	8.70413	8.70304
pc1229		PC_RS05920	early II	NA	N	N	Putative uncharacterized protein			9.86368	8.37809	10.6257	9.83738	9.65745	9.86963	9.09802	9.32092	8.92682	8.75265	8.63783	8.66365
pc1230		PC_RS05925	late I	NA	Y	N	Putative uncharacterized protein			8.77314	9.56994	8.83665	9.50754	9.58745	9.56213	10.5848	10.7093	10.6691	10.6453	10.738	10.6498
pc1231		PC_RS05930	late I	NA	Y	N	Putative uncharacterized protein			8.0943	9.93063	8.7043	9.90565	10.1332	9.91292	10.4542	10.274	10.3325	10.3703	10.1728	10.2011
pc1233		PC_RS05940	const	NA	N	N	Putative uncharacterized protein			6.1423	7.97863	6.7523	7.22278	7.06382	7.15198	6.90427	7.55062	7.01718	7.06581	7.02719	7.01302
pc1234		PC_RS05945	const	NA	N	N	Putative uncharacterized protein			5.99465	4.92408	7.01968	6.9052	6.90799	6.80045	6.35451	6.12995	6.45739	6.3035	6.32084	6.19293
pc1235	cysS	PC_RS05950	const	DALR_2,tRNA-synt_1e	N	Y	Cysteine--tRNA ligase	cysteinyl-tRNA synthetase (EC 6.1.1.16)		8.54598	6.94491	7.19251	8.14407	8.03416	8.01392	7.79893	8.03974	8.09387	7.81424	7.81236	7.78746
pc1236	aas	PC_RS05955	const	PP-binding,AMP-binding	N	Y	Putative bifunctional AAS protein	long chain fatty acid--ACP ligase (EC 6.2.1.20)	putative fusion of CT775 and CT776 (Yao et al., J Biol Chem, 2015)	12.0074	11.7404	12.2511	12.1368	12.1404	12.084	11.9782	12.0219	11.8645	11.7996	11.7403	11.8109
pc1237	ndx1	PC_RS05960	mid	NUDIX	Y	N	Diadenosine hexaphosphate hydrolase	mutT Nudix family protein		5.29471	5.22415	4.73478	6.47461	6.44906	6.48955	6.23954	6.11807	5.78054	5.70902	5.69272	5.71683
pc1238	KAS1	PC_RS05965	const	Ketoacyl-synt_C,ketoacyl-synt	N	Y	3-oxoacyl-[acyl-carrier-protein] synthase I, chloroplastic	Catalyzes the condensation reaction of fatty acid synthesis by the addition to an acyl acceptor of two carbons from malonyl-ACP (By similarity)		8.89831	9.05908	9.36941	9.36065	9.40861	9.52633	8.93849	8.86369	8.79019	8.27401	8.19267	8.33877
pc1239	rsfS	PC_RS05970	early II	Oligomerisation	N	Y	Ribosomal silencing factor RsfS	Functions as a ribosomal silencing factor. Interacts with ribosomal protein L14 (rplN), blocking formation of intersubunit bridge B8. Prevents association of the 30S and 50S ribosomal subunits and the formation of functional ribosomes, thus repressing translation (By similarity)		11.2887	10.9489	11.007	10.7298	10.8064	10.8489	10.0415	10.2151	10.3628	9.83645	9.803	9.91359
pc1240	glnA	PC_RS05975	const	Gln-synt_C,GSIII_N	N	N	Type-3 glutamine synthetase	glutamine synthetase		7.22489	6.00233	6.51296	5.89471	5.95679	5.78406	6.09933	6.58259	6.33633	6.73958	6.92511	6.74702
pc1241		NA	const	HAD	N	N	Putative uncharacterized protein			9.08716	8.72709	8.97469	9.05323	9.16379	9.0185	7.9876	8.426	8.5286	8.41517	8.38563	8.33093
pc1242		PC_RS05985	const	NA	Y	Y	Putative uncharacterized protein			10.6548	10.7454	10.1464	11.3618	11.2967	11.2016	10.3888	10.5887	10.6482	10.2721	10.2669	10.2468
pc1243	miaA	PC_RS05990	const	IPPT	N	Y	tRNA dimethylallyltransferase	Catalyzes the transfer of a dimethylallyl group onto the adenine at position 37 in tRNAs that read codons beginning with uridine, leading to the formation of N6-(dimethylallyl)adenosine (i(6)A) (By similarity)		7.60989	8.3653	8.87594	8.25603	8.12794	8.09728	8.38947	8.63744	8.61901	8.79152	8.77548	8.62031
pc1244	spoIiaa	PC_RS05995	late I	STAS	N	N	Anti-sigma factor antagonist	Stage II sporulation protein		6.03352	6.96296	5.47359	6.82954	6.65066	6.76893	6.76925	7.04329	6.95146	8.27924	8.52645	8.53495
pc1245	uvrA_1	PC_RS06000	const	ABC_tran	N	N	UvrABC system protein A			7.884	7.69797	7.2086	6.81658	6.85665	6.9502	7.22793	7.75627	7.41663	7.48243	7.48748	7.39823
pc1246		PC_RS06005	const	NA	N	N	Putative uncharacterized protein			8.54142	9.05582	8.34406	7.789	7.88841	7.68671	7.81014	7.83899	7.73446	8.05132	7.75925	7.77213
pc1247	murC	PC_RS06010	const	Mur_ligase_M,Mur_ligase,Mur_ligase_C	N	N	UDP-N-acetylmuramate--L-alanine ligase	bifunctional D-alanyl-alanine synthetase A UDP-N-acetylmuramate--L-alanine ligase		6.06162	6.42402	5.76473	6.22377	6.40306	6.24593	6.41115	6.4499	6.25947	6.32113	6.10635	5.97893
pc1248	murG	PC_RS06015	const	Glyco_transf_28,Glyco_tran_28_C	N	N	UDP-N-acetylglucosamine--N-acetylmuramyl-(pentapeptide) pyrophosphoryl-undecaprenol N-acetylglucosamine transferase	Cell wall formation. Catalyzes the transfer of a GlcNAc subunit on undecaprenyl-pyrophosphoryl-MurNAc-pentapeptide (lipid intermediate I) to form undecaprenyl-pyrophosphoryl-MurNAc- (pentapeptide)GlcNAc (lipid intermediate II) (By similarity)		6.60887	6.12327	7.95583	7.88768	7.76322	7.52618	7.81959	6.9921	7.57275	7.55089	7.37613	7.35895
pc1249	ftsW	PC_RS06020	const	FTSW_RODA_SPOVE	N	N	Lipid II flippase FtsW	Cell Division Protein FtsW		5.36892	7.9988	7.13092	7.27947	7.19787	6.94228	6.95118	7.0208	6.94356	6.90363	6.8223	6.78726
pc1250	lytF	PC_RS06025	const	LysM,LysM	N	Y	Putative muropeptidase (Autolysin)	LysM	nlpD	7.51491	6.89181	7.66548	7.65356	7.64894	7.53774	7.65239	7.61705	7.33882	7.60703	7.50003	7.35062
pc1251	murD	PC_RS06030	const	Mur_ligase_C,Mur_ligase_M	N	N	UDP-N-acetylmuramoylalanine--D-glutamate ligase	Cell wall formation. Catalyzes the addition of glutamate to the nucleotide precursor UDP-N-acetylmuramoyl-L-alanine (UMA) (By similarity)		7.08254	7.18191	8.2775	7.87857	7.90278	7.70304	7.7848	8.00792	7.77597	7.47222	7.22264	7.19878
pc1252	mraY	PC_RS06035	const	Glycos_transf_4	N	Y	Phospho-N-acetylmuramoyl-pentapeptide-transferase	First step of the lipid cycle reactions in the biosynthesis of the cell wall peptidoglycan (By similarity)		8.20836	8.03088	7.16301	7.96811	7.70875	7.82012	7.41295	7.53631	7.48698	7.4067	7.33696	7.18782
pc1253	murF	PC_RS06040	const	Mur_ligase,Mur_ligase_C,Mur_ligase_M	N	N	UDP-N-acetylmuramoyl-tripeptide--D-alanyl-D-alanine ligase	Involved in cell wall formation. Catalyzes the final step in the synthesis of UDP-N-acetylmuramoyl-pentapeptide, the precursor of murein (By similarity)		6.92986	6.44426	8.21793	7.82591	7.94449	7.78131	7.66029	7.65812	7.41569	7.13744	7.02236	6.97215
pc1255		PC_RS06050	const	FA_desaturase	N	N	Putative eucaryotic stearoyl-CoA 9-desaturase	Fatty acid desaturase		-	7.03016	7.5408	7.04628	7.10581	6.96267	6.78709	6.61042	6.65367	6.47312	6.21981	6.01566
pc1256	ipgD	PC_RS06055	early I	IpgD	Y	Y	Putative virulence protein ipgD (Shigella flexneri plasmid pINV)			10.9003	10.3045	9.64519	3.26202	0.851676	3.27068	3.17267	4.1705	3.22824	7.84763	9.14423	9.85614
pc1257	rsmI	PC_RS06065	NA	TP_methylase	N	N	Ribosomal RNA small subunit methyltransferase I	Catalyzes the 2'-O-methylation of the ribose of cytidine 1402 (C1402) in 16S rRNA (By similarity)		-	6.55086	-	7.20529	7.17687	6.95376	7.20368	7.11036	7.01261	5.94393	5.95789	5.88564
pc1259	groL3	PC_RS06075	const	Cpn60_TCP1	N	Y	60 kDa chaperonin 3	Prevents misfolding and promotes the refolding and proper assembly of unfolded polypeptides generated under stress conditions (By similarity)		9.9996	10.3604	10.326	11.1226	11.2431	11.2185	11.1437	11.0232	10.9725	10.5258	10.4623	10.6233
pc1260	yhdH	PC_RS06080	mid	SNF,SNF	N	N	Uncharacterized sodium-dependent transporter YhdH	sodium-dependent transporter		6.84886	7.04133	6.55197	9.01292	9.01976	9.0838	8.07944	8.31567	8.47219	7.85424	7.89016	8.17059
pc1261		PC_RS06085	const	CxxCxxCC	N	N	Uncharacterized protein HP_0274	Pfam:UPF0153		6.33134	7.06813	6.35637	6.85691	6.95517	6.66369	7.13178	7.19153	7.19744	6.71953	6.61589	6.51918
pc1262	pgcA	PC_RS06090	late I	PGM_PMM_IV,PGM_PMM_III,PGM_PMM_II,PGM_PMM_I	N	N	Phosphoglucomutase	Phosphoglucomutase phosphomannomutase	mrsA	7.55493	7.29173	4.99501	7.25318	7.33677	7.26304	8.44729	8.48609	8.51057	8.83452	9.06066	8.98036
pc1264	pseI	PC_RS06100	const	SAF,NeuB	N	N	Pseudaminic acid synthase	NeuB family		9.48415	5.91109	9.00668	8.86924	9.136	9.12305	9.03666	8.91281	9.19756	9.24529	9.13529	8.96971
pc1265	cshA_1	PC_RS06105	const	Helicase_C,DEAD	N	Y	DEAD-box ATP-dependent RNA helicase CshA	ATP-dependent RNA helicase		8.25953	6.50091	7.74851	7.95474	8.18413	8.22336	8.02552	8.05517	8.10608	8.1049	8.00583	7.9
pc1266		PC_RS06110	const	adh_short	N	N	Putative uncharacterized protein	short chain dehydrogenase		7.15456	8.25392	8.50152	7.99011	7.89849	7.79686	7.88698	8.15611	8.11226	8.36188	8.22612	8.23159
pc1267		PC_RS06115	const	7TMR-HDED,HD,7TM-7TMR_HD	N	Y	Putative uncharacterized protein	membrane		9.84827	9.81333	10.2143	9.75578	9.77467	9.70304	9.65628	9.61584	9.67151	10.0708	10.0873	10.1026
pc1270	pssA	PC_RS06130	mid	CDP-OH_P_transf	N	N	Putative CDPdiacylglycerol-serine O-phosphatidyltransferase	cdpdiacylglycerol-serine O-phosphatidyltransferase		6.49541	6.59478	-	7.35181	7.50391	7.53826	7.17721	7.09015	7.30317	7.41102	7.29597	7.22535
pc1271	pitrm1	PC_RS06140	mid	Peptidase_M16_C,Peptidase_M16_C,M16C_assoc	N	Y	Presequence protease, mitochondrial	Metalloprotease, insulinase family		8.57005	8.66942	9.18005	9.85875	9.93536	9.94571	9.28747	9.37306	9.34656	9.13514	9.20021	9.16435
pc1272		PC_RS09965	early II	LRR_8,BTB	N	N	Putative uncharacterized protein			11.0439	10.8832	10.247	7.49506	7.29476	7.05689	6.49066	6.17438	6.09306	6.12686	5.99452	5.96426
pc1273		PC_RS06150	const	NA	N	N	Putative uncharacterized protein			6.24387	4.17331	6.26891	5.29882	5.36075	4.97929	5.27751	4.79421	4.88171	5.14538	5.07994	5.01361
pc1276		PC_RS06160	early II	LRR_8	N	N	Putative uncharacterized protein			7.50953	7.66136	7.172	7.21363	7.0603	6.9601	6.76248	6.54816	6.61303	6.261	5.94004	5.86045
pc1278		PC_RS09975	early II	NA	Y	N	Putative uncharacterized protein			10.7242	10.2386	9.79983	7.98713	7.86658	8.07008	6.69815	6.65698	6.62504	6.99395	6.83405	6.85817
pc1280		PC_RS06180	NA	HTH_Tnp_IS630	N	N	Putative uncharacterized protein			-	-	4.25467	5.05012	5.28346	5.11073	5.1397	5.06538	5.20579	4.68562	4.65593	4.51569
pc1282		PC_RS09985	early II	NA	Y	N	Putative uncharacterized protein			12.299	11.9654	11.8422	10.9044	10.9542	10.9378	8.97112	9.20996	9.5039	8.49549	8.44494	8.35776
pc1285	trmB	PC_RS06190	const	Methyltransf_4	N	N	tRNA (guanine-N(7)-)-methyltransferase	Catalyzes the formation of N(7)-methylguanine at position 46 (m7G46) in tRNA (By similarity)		5.53225	4.04665	5.55729	5.85023	6.05762	6.08529	5.08476	5.45763	5.16492	4.89243	4.67315	4.74294
pc1286		PC_RS06195	early II	NA	N	N	Putative uncharacterized protein			7.9645	6.30897	7.81961	7.48178	7.72422	7.7703	7.12845	7.04535	6.69544	6.35652	6.46318	6.36486
pc1288		PC_RS06200	NA	Peptidase_M19	N	N	Putative uncharacterized protein	Dipeptidase		-	-	5.1755	5.9341	5.43726	5.57517	6.12924	6.02273	5.70341	5.66321	5.65717	5.51362
pc1289	dug1	PC_RS06205	const	M20_dimer,Peptidase_M20	N	Y	Cys-Gly metallodipeptidase dug1	Peptidase M20 M25 M40		-	7.93209	6.27279	7.12761	7.23305	7.2906	7.37013	8.09272	7.5892	7.11146	7.17917	7.10236
pc1290		PC_RS06210	early II	NA	Y	N	Putative uncharacterized protein		putative Inc protein (Heinz et al. 2010)	11.4653	11.4565	11.8886	8.04302	8.26093	8.47036	7.31152	6.76187	6.95711	6.8835	7.04241	7.02038
pc1291	htrA	PC_RS06215	const	PDZ,PDZ_2,Trypsin_2	N	Y	Probable periplasmic serine endoprotease DegP-like	serine protease		11.8452	11.7002	11.5779	11.5994	11.6056	11.5766	11.8266	12.0129	11.9145	12.2192	12.0901	12.0715
pc1292		PC_RS06220	early II	NA	N	N	Putative uncharacterized protein			10.3843	10.3682	9.95682	9.94937	9.79777	9.82186	9.46037	9.48213	9.3204	9.22129	9.06294	9.04142
pc1293		PC_RS06225	mid	Patatin	N	N	Putative uncharacterized protein	Patatin-like phospholipase		6.27674	-	4.71681	6.34535	6.5969	6.6675	6.859	7.2079	6.7278	6.70122	6.64522	6.52735
pc1296		PC_RS06235	const	Peptidase_M50	N	Y	Putative uncharacterized protein	Peptidase family M50		6.69332	8.03779	7.35578	6.66337	6.82279	6.54421	7.33329	7.6587	7.65033	8.1726	8.17196	8.14844
pc1297	SCOA	PC_RS06240	late I	Ligase_CoA,CoA_binding	N	Y	Succinyl-CoA ligase [ADP-forming] subunit alpha-1, mitochondrial	Succinyl-CoA ligase ADP-forming subunit alpha		6.24776	7.56952	6.27279	7.23411	7.47646	7.46538	8.42963	8.32166	8.04171	8.31945	8.31659	8.18756
pc1298	sucC	PC_RS06245	const	Ligase_CoA,ATP-grasp_2	N	Y	Succinyl-CoA ligase [ADP-forming] subunit beta	succinyl-CoA synthetase subunit beta		6.84381	7.87278	7.64645	7.00103	6.74775	7.00069	7.91089	7.94435	7.53085	8.22408	8.14315	8.18082
pc1299	ftsY	PC_RS06250	mid	SRP54_N,SRP54	N	Y	Signal recognition particle receptor FtsY	Involved in targeting and insertion of nascent membrane proteins into the cytoplasmic membrane. Acts as a receptor for the complex formed by the signal recognition particle (SRP) and the ribosome-nascent chain (RNC) (By similarity)		6.37581	6.89021	5.40085	7.94893	7.99965	7.84999	7.51329	8.02418	7.86164	7.8787	7.79486	7.67955
pc1300		PC_RS06255	const	NA	N	N	Putative uncharacterized protein	Nucleotide-diphospho-sugar transferase		7.46596	-	6.03156	5.57604	5.50483	5.95917	5.72896	5.91442	5.90739	6.49117	6.61624	6.4304
pc1301		PC_RS06260	mid	NA	N	N	Putative uncharacterized protein			6.77412	7.28852	-	8.96656	9.11474	9.02681	8.80776	8.95867	8.98311	8.96739	8.84341	8.79143
pc1302	galE	PC_RS06265	const	Epimerase_Csub,Epimerase	N	N	UDP-glucose 4-epimerase	UDP-glucose 4-epimerase		7.60264	8.53208	8.04271	8.29206	8.05655	8.10359	7.89212	8.12261	8.43312	7.9665	7.787	7.74696
pc1304		NA	late II	NA	N	N	Putative uncharacterized protein		pCOMP: integral OMP	-	8.41343	6.11671	5.22679	5.40357	5.61369	7.87301	7.87084	7.69298	8.40146	8.65006	8.60931
pc1305	tyrP_4	PC_RS06275	mid	Trp_Tyr_perm	N	N	Putative tyrosine-specific transport protein	transport protein		7.86368	6.79312	6.88872	8.58159	8.49086	8.12892	7.95018	7.87346	7.82345	8.06056	8.05631	8.01568
pc1306	glmS	PC_RS06280	mid	SIS,GATase_6,SIS	N	Y	Glutamine--fructose-6-phosphate aminotransferase [isomerizing]	Catalyzes the first step in hexosamine metabolism, converting fructose-6P into glucosamine-6P using glutamine as a nitrogen source (By similarity)		8.12434	9.2237	9.73433	10.4678	10.4831	10.6619	9.77839	10.2035	9.79276	9.74022	9.68686	9.63836
pc1307	glmM	PC_RS06285	mid	PGM_PMM_IV,PGM_PMM_II,PGM_PMM_III,PGM_PMM_I	N	Y	Phosphoglucosamine mutase	Catalyzes the conversion of glucosamine-6-phosphate to glucosamine-1-phosphate (By similarity)		5.537	6.46643	6.56203	8.1041	8.17082	8.42621	7.85327	7.90325	7.56911	7.52198	7.42323	7.43669
pc1308	pcnB	PC_RS06290	const	PolyA_pol_RNAbd,PolyA_pol	N	N	Poly(A) polymerase I	polyA polymerase		8.00934	7.58033	7.56045	7.85148	7.96406	8.05393	7.65947	7.65729	7.83838	7.50613	7.35046	7.28865
pc1309		PC_RS06295	const	Abhydrolase_5	Y	N	Putative uncharacterized protein			6.68287	6.78224	7.29287	6.88465	6.98227	6.72571	5.69482	5.69264	6.18577	6.28209	6.15407	6.18162
pc1310	dpm1	PC_RS06300	const	Glycos_transf_2	N	N	Putative dolichol-phosphate mannosyltransferase	Glycosyl transferase family 2		7.4674	7.56676	6.90747	7.28383	7.21899	7.28176	6.75688	6.87572	6.89481	6.67451	6.66156	6.61074
pc1311		PC_RS06305	const	LAB_N,LAB_N	N	N	Putative uncharacterized protein	Lipid A Biosynthesis N-terminal domain		7.19533	6.38781	9.22037	7.63195	7.50723	7.54428	7.38011	7.12419	7.47471	7.79633	7.7225	7.65413
pc1312	lpxB	PC_RS06310	early II	LpxB	N	N	Putative lipid A-disaccharide synthase	Condensation of UDP-2,3-diacylglucosamine and 2,3- diacylglucosamine-1-phosphate to form lipid A disaccharide, a precursor of lipid A, a phosphorylated glycolipid that anchors the lipopolysaccharide to the outer membrane of the cell (By similarity)		7.38594	3.99345	6.50409	5.96695	5.87548	5.70632	5.45783	5.45566	5.32745	5.68037	5.52958	5.64111
pc1314	plsX	PC_RS06320	early II	FA_synthesis	N	N	Phosphate acyltransferase	Catalyzes the reversible formation of acyl-phosphate (acyl-PO(4)) from acyl- acyl-carrier-protein (acyl-ACP). This enzyme utilizes acyl-ACP as fatty acyl donor, but not acyl-CoA (By similarity)		10.9518	10.2031	10.1288	9.72848	9.70743	9.78029	9.23522	9.00461	8.97339	9.2953	9.27616	9.1973
pc1315	rpmF	PC_RS06325	const	Ribosomal_L32p	N	N	50S ribosomal protein L32	50S ribosomal protein L32		9.49838	9.56532	9.03156	9.18367	9.41609	9.29038	8.56466	8.73179	8.69623	8.59483	8.59975	8.42615
pc1316		PC_RS06330	const	NA	N	N	Putative uncharacterized protein			9.49005	9.17848	9.03704	9.30897	9.27694	9.13679	8.69967	8.38434	8.49292	8.44797	8.49601	8.39218
pc1317	rng	PC_RS06335	const	S1,RNase_E_G	N	Y	Ribonuclease G	ribonuclease G		11.6898	10.0115	11.1743	11.9508	11.9003	11.948	11.3508	11.2845	11.1927	11.2365	11.2295	11.1716
pc1318	ats1	PC_RS06340	const	Acyltransferase	N	N	Glycerol-3-phosphate acyltransferase, chloroplastic	Acyltransferase		8.47269	8.98709	6.3278	8.7559	8.95144	9.17158	8.23032	8.72347	8.45156	8.11158	8.0151	8.05221
pc1320		PC_RS06350	late II	NA	N	N	Putative uncharacterized protein			-	5.12515	6.22074	3.4906	3.15212	3.85712	4.91815	4.5534	5.16369	5.70659	5.88816	5.68017
pc1321	alx	PC_RS06355	late II	TerC	N	N	Inner membrane protein alx	Integral membrane protein TerC family		9.29262	9.16317	8.25876	6.36884	6.14707	6.00476	8.29931	8.06947	8.64314	9.61462	9.19383	9.29815
pc1322		PC_RS06360	early I	NA	N	N	Putative uncharacterized protein			10.3042	9.17477	9.49276	7.77585	7.93446	7.34532	7.95435	8.21071	7.96333	8.2978	8.35278	8.29951
pc1324	proS	PC_RS06370	mid	HGTP_anticodon,tRNA-synt_2b,ProRS-C_1	N	Y	Proline--tRNA ligase	Catalyzes the attachment of proline to tRNA(Pro) in a two-step reaction proline is first activated by ATP to form Pro- AMP and then transferred to the acceptor end of tRNA(Pro) (By similarity)		6.52163	8.49546	9.13163	9.47104	9.66204	9.76563	9.10756	9.20125	9.17738	9.1024	9.02725	9.08257
pc1325	pabC	PC_RS09990	early II	Aminotran_4	N	N	Putative 4-amino-4-deoxychorismate lyase	Aminotransferase class IV		7.40751	8.65888	9.43254	7.91813	7.9907	7.67898	8.28195	8.15425	7.96045	7.60088	7.5311	7.36404
pc1326		PC_RS06380	const	NA	N	N	Putative uncharacterized protein		pCOMP: cell envelope	5.94681	6.46121	5.64992	6.23704	6.29797	6.44351	5.73199	6.21962	6.11072	6.07981	6.01192	5.83463
pc1327	pabB	PC_RS06385	const	Anth_synt_I_N,Chorismate_bind	N	N	Para-aminobenzoate synthase component 1	synthase component		7.93934	5.99431	5.50494	6.52451	6.39325	6.38525	6.76034	6.58484	6.99969	6.75504	6.62161	6.32608
pc1328		PC_RS06390	const	Transcrip_reg	N	Y	Probable transcriptional regulatory protein pc1328	transcriptional regulatory protein		9.25801	9.57976	9.60497	9.58454	9.60674	9.78393	9.94495	9.73908	9.79031	9.46288	9.36276	9.34912
pc1329		PC_RS06395	const	NA	N	N	Putative uncharacterized protein			7.17079	8.61119	6.87389	7.61687	7.36346	7.40189	7.01608	7.11344	7.23699	7.27966	7.28805	7.27758
pc1330		PC_RS06400	const	Acetyltransf_1	N	N	Putative uncharacterized protein	acetyltransferase, GNAT family		8.84199	8.35639	8.50446	8.56351	8.50535	8.68174	8.34352	8.28849	8.24131	8.27333	8.22414	8.18133
pc1331	prfB	PC_RS06405	const	PCRF,RF-1	N	N	Peptide chain release factor 2	Peptide chain release factor 2 directs the termination of translation in response to the peptide chain termination codons UGA and UAA (By similarity)		11.1518	10.3558	10.6821	10.4598	10.4923	10.639	10.2619	10.3329	10.2684	10.1387	10.0681	10.1207
pc1333		PC_RS06415	mid	ABC_membrane,ABC_tran	N	Y	Uncharacterized ABC transporter ATP-binding protein HI_1051	ABC transporter, ATP-binding protein		2.43936	5.76112	5.04936	6.48137	6.63811	6.65213	7.06869	6.64075	6.78554	6.92882	6.80679	6.73914
pc1337		PC_RS06435	const	FMN_red	N	Y	Putative uncharacterized protein	Flavodoxin-like fold		7.26095	9.16767	8.45591	8.56382	8.81289	8.52149	8.35262	8.37353	8.51937	8.73028	8.68296	8.71583
pc1338	tag	PC_RS06440	NA	Adenine_glyco	N	N	Probable 3-methyladenine-DNA glycosylase I	glycosylase I		-	4.87989	-	6.26269	6.2031	6.18411	5.2034	5.34209	5.4132	5.42018	5.2275	5.21889
pc1341		PC_RS06455	const	LRR_4,LRR_4,LRR_4,LRR_4	Y	N	Putative uncharacterized protein			9.37486	10.4253	8.88532	9.72174	9.91198	9.89058	10.002	9.93866	9.86069	9.77986	9.79746	9.92934
pc1343	ntt5	PC_RS06460	const	TLC	N	N	ADP,ATP carrier protein 2			11.2382	10.9046	10.6783	11.3863	11.1221	11.1857	10.6652	11.0944	11.381	10.8848	10.6385	10.7591
pc1344	yusI	PC_RS06465	const	ArsC	N	N	Uncharacterized protein YusI	Glutaredoxin		3.41241	3.34184	2.85248	4.15398	3.98179	3.80317	4.42435	4.90135	4.11078	4.27169	4.20024	4.13382
pc1345		PC_RS06470	early I	NA	N	N	Putative uncharacterized protein			6.67697	8.09826	7.50936	1.40998	2.13088	0.675415	0.229479	1.22731	-	4.99715	6.37306	6.81678
pc1346		PC_RS06475	early I	ADPrib_exo_Tox	Y	N	Putative uncharacterized protein			12.1511	11.9456	10.2433	6.07677	6.46063	6.14956	6.70362	6.76857	6.93977	9.07137	10.1731	10.7359
pc1347		PC_RS06480	early II	NA	Y	N	Putative uncharacterized protein			11.9773	11.861	11.6904	10.4082	10.2627	10.2467	9.26682	9.58658	9.24966	9.03829	9.04481	8.94846
pc1348	RNR1	PC_RS06485	const	ATP-cone,Ribonuc_red_lgN,Ribonuc_red_lgC	N	Y	Ribonucleoside-diphosphate reductase large subunit	Provides the precursors necessary for DNA synthesis. Catalyzes the biosynthesis of deoxyribonucleotides from the corresponding ribonucleotides (By similarity)		8.11071	7.84751	7.66626	6.83511	6.94545	7.07366	7.64305	7.76259	7.55394	8.09676	7.56652	6.73158
pc1349	rnr-2	PC_RS06490	const	Ribonuc_red_sm	N	Y	Ribonucleoside-diphosphate reductase small chain	Provides the precursors necessary for DNA synthesis. Catalyzes the biosynthesis of deoxyribonucleotides from the corresponding ribonucleotides (By similarity)		7.10272	7.29519	5.80582	6.68373	6.77386	6.59942	7.2875	7.28533	7.19623	7.86121	7.16377	6.12013
pc1354		PC_RS06510	early II	F-box-like	N	N	Putative uncharacterized protein	FBOX		10.5962	10.2805	9.94315	9.6573	9.67361	9.55811	8.53413	8.51809	8.38458	7.93158	7.70432	7.79094
pc1355		PC_RS06515	early I	NA	N	Y	Putative uncharacterized protein			9.37961	9.67989	8.35402	3.53475	4.29747	4.10504	4.98103	4.65693	5.1387	8.55645	9.8387	10.5734
pc1358		PC_RS06520	late II	NA	N	Y	Putative uncharacterized protein			6.54448	6.25153	4.76217	4.83271	4.36097	4.59356	6.19653	6.28747	6.0401	6.3121	6.66646	6.37174
pc1359		PC_RS06525	late II	MAF_flag10	N	N	Putative uncharacterized protein			3.85163	5.36603	-	3.77728	4.47546	3.85007	6.00405	5.35616	5.71332	6.09648	6.26406	6.09545
pc1360		PC_RS06530	late II	MAF_flag10	N	Y	Putative uncharacterized protein	Protein of unknown function DUF115		8.75796	9.5354	8.04603	8.63782	8.38979	8.17595	9.38086	9.53327	9.50683	9.82007	10.0678	9.96282
pc1361		PC_RS06535	NA	MAF_flag10	N	Y	Putative uncharacterized protein	Protein of unknown function DUF115		-	-	3.75553	4.67852	4.89865	3.77333	5.54979	5.47065	5.52444	6.17795	6.41702	6.23594
pc1362	ackA	PC_RS06540	late II	Acetate_kinase	N	Y	Acetate kinase	Catalyzes the formation of acetyl phosphate from acetate and ATP. Can also catalyze the reverse reaction (By similarity)		-	6.56903	5.4947	5.03918	4.56743	5.51251	6.95291	6.87799	6.47007	6.55352	6.69937	6.8471
pc1363		PC_RS06545	early I	RasGEF	Y	Y	Putative uncharacterized protein			9.41813	9.43871	8.9196	3.66153	3.5184	3.47798	4.25443	3.6673	3.65104	7.5017	8.73125	9.39065
pc1364	atoC	PC_RS06550	late II	HTH_8,Response_reg,Sigma54_activat	N	N	Acetoacetate metabolism regulatory protein AtoC	Sigma-54 dependent response regulator		7.44391	7.08385	6.59448	5.36957	5.46076	5.11221	7.1517	7.05838	6.94836	7.21838	7.43631	7.3746
pc1365		PC_RS06555	late II	HisKA,HATPase_c	N	Y	Putative two-component sensor histidine kinase	Sensor histidine kinase		4.48119	-	4.50623	2.93042	2.79309	2.287	4.5883	4.31694	4.24713	4.58959	4.72995	4.56349
pc1367	rpsD	PC_RS06560	const	Ribosomal_S4,S4	N	Y	30S ribosomal protein S4	One of the primary rRNA binding proteins, it binds directly to 16S rRNA where it nucleates assembly of the body of the 30S subunit (By similarity)		11.3177	10.9252	11.1546	11.6203	11.7338	11.7693	11.1332	11.1075	11.2157	10.8633	10.8474	10.6872
pc1368		PC_RS06565	early II	Haemolytic	N	N	Putative membrane protein insertion efficiency factor	Could be involved in insertion of integral membrane proteins into the membrane (By similarity)	putative type III secretion substrate orthologous to CT473/Lda3 (Dai & Li, 2014)	4.9308	6.4452	6.95583	5.50031	5.19207	5.38868	5.12717	5.23603	5.66817	4.51576	4.48273	4.61217
pc1370		PC_RS06575	const	LysM	N	N	Putative uncharacterized protein	LysM domain protein		7.24339	7.43586	5.9465	7.58183	7.55528	7.86242	7.60326	7.64173	7.2629	7.49594	7.40249	7.33437
pc1371	pckG	PC_RS06580	mid	PEPCK	N	N	Phosphoenolpyruvate carboxykinase [GTP]	Catalyzes the conversion of oxaloacetate (OAA) to phosphoenolpyruvate (PEP), the rate-limiting step in the metabolic pathway that produces glucose from lactate and other precursors derived from the citric acid cycle (By similarity)		7.59767	7.91943	9.32315	9.20457	9.3393	9.42901	9.08682	9.1138	8.98581	9.00909	8.97064	8.9603
pc1372	mreB	PC_RS06585	const	MreB_Mbl	Y	Y	Rod shape-determining protein MreB	rod shape-determining protein mreB		8.44805	8.81045	8.95851	9.29733	9.4703	9.58605	9.14624	9.17232	9.14445	8.83712	8.70974	8.71429
pc1374		PC_RS06590	late II	SNF2_assoc,Helicase_C,SNF2_N	N	Y	Putative uncharacterized protein	helicase		7.31087	8.72574	8.23637	8.03872	7.88856	8.02814	9.36376	9.39519	9.25572	9.36998	9.58773	9.49967
pc1375	tig	PC_RS06605	mid	Trigger_C,Trigger_N	Y	Y	Trigger factor	Involved in protein export. Acts as a chaperone by maintaining the newly synthesized protein in an open conformation. Functions as a peptidyl-prolyl cis-trans isomerase (By similarity)		7.6401	8.3026	7.70361	9.21312	9.32438	9.26829	8.98738	9.04976	9.03393	8.63145	8.6354	8.62138
pc1376	clpP_2	PC_RS06610	const	CLP_protease	Y	Y	ATP-dependent Clp protease proteolytic subunit 2	Cleaves peptides in various proteins in a process that requires ATP hydrolysis. Has a chymotrypsin-like activity. Plays a major role in the degradation of misfolded proteins (By similarity)		13.3332	12.7322	13.2428	13.9028	13.8779	13.9197	13.8577	13.8951	13.8895	13.646	13.4878	13.4689
pc1377	clpX	PC_RS06620	const	ClpB_D2-small,zf-C4_ClpX,AAA_2	N	Y	ATP-dependent Clp protease ATP-binding subunit ClpX	ATP-dependent specificity component of the Clp protease. It directs the protease to specific substrates. Can perform chaperone functions in the absence of ClpP (By similarity)		9.54598	10.0038	9.2629	10.1938	10.2257	10.1569	10.2022	10.2967	10.1276	9.94893	9.9486	10.0249
pc1380		PC_RS06635	early I	NA	Y	Y	Putative uncharacterized protein		pCOMP: integral OMP	9.44386	10.3416	9.4689	5.82324	6.06071	5.98484	7.58134	7.91358	7.762	8.68004	9.51888	9.87211
pc1381		PC_RS06640	late II	NA	N	Y	Putative uncharacterized protein			7.34988	8.02475	7.74689	4.77304	4.80379	4.26087	7.25788	7.4781	7.03541	7.65855	8.14438	8.28595
pc1382		PC_RS06645	late II	NA	Y	Y	Putative uncharacterized protein			9.13371	8.57216	8.73132	4.55532	4.87207	4.95528	7.7137	7.9685	7.35967	8.0209	8.7243	9.00157
pc1383		PC_RS06650	late II	NA	N	Y	Putative uncharacterized protein			9.4714	9.78877	9.02931	5.89776	5.67451	4.95966	8.33969	8.07449	7.90514	8.70594	9.39084	9.69097
pc1384	lcrH_3	NA	late II	TPR_11	N	Y	Putative low calcium response protein H	Type III secretion	putative type III secretion chaperone orthologous to scc2/CT576	8.60463	9.16634	8.18221	6.091	6.03429	6.01812	8.59898	8.69929	8.53272	8.58384	9.19939	9.40285
pc1385	copB	PC_RS06660	late II	SseC	Y	Y	Putative uncharacterized protein		putative type III secretion translocator CopB	10.532	10.3372	9.45554	7.51603	7.49421	7.64489	10.1395	10.3013	9.84595	10.1577	10.6431	10.9162
pc1386	lcrH_4	PC_RS06665	late II	NA	N	Y	Putative low calcium response protein H			9.12518	8.87404	9.76319	6.60723	7.09154	6.9669	9.16008	9.49495	9.15913	9.68134	10.2068	10.4173
pc1387		PC_RS06670	late II	NA	Y	N	Putative uncharacterized protein			6.76296	7.48381	7.40948	4.7161	4.60389	4.61555	7.25889	6.92574	6.57388	7.10621	7.60229	7.86012
pc1388		PC_RS06675	late II	NA	N	N	Putative uncharacterized protein			10.1952	9.20054	9.18066	6.40321	6.32225	6.23207	8.5826	8.70596	8.56303	9.5031	10.0532	10.3865
pc1389		PC_RS06680	late II	NA	N	Y	Putative uncharacterized protein			10.9205	10.7744	11.1637	7.12628	7.38907	7.04572	9.58623	9.73879	9.23852	10.2202	10.8343	11.1933
pc1390		PC_RS06685	NA	CesT	N	N	Putative uncharacterized protein		putative type III secretion chaperone scc4/CT663	-	-	6.53379	5.87182	5.15906	5.38167	6.20422	6.77791	6.39234	6.7602	7.0311	6.94778
pc1391	sctD	PC_RS06690	mid	FHA,FHA	N	Y	Putative uncharacterized protein	domain-containing protein		8.20556	8.43986	8.31306	9.24343	9.35828	9.2739	9.40193	9.48543	9.28575	9.40178	9.50057	9.46466
pc1392	sctE	PC_RS06695	late I	NA	N	Y	Uncharacterized protein TC_0036			6.60513	9.70449	6.63016	8.79757	8.59042	8.14274	8.99053	9.6149	8.70987	9.42327	9.5778	9.42249
pc1393	sctG	PC_RS06700	const	NA	N	Y	Putative uncharacterized protein			8.60867	7.57559	6.97074	7.87512	7.48708	7.5832	8.46401	8.61153	8.31224	8.37556	8.43414	8.34168
pc1394		PC_RS06705	late II	Glyco_transf_7C,Glyco_transf_7N	N	Y	Putative UDPgalactose-glucose galactosyltransferase			9.27872	9.60048	10.4737	9.73966	9.81478	9.90653	10.4966	10.9839	10.5866	10.9392	11.0449	10.9231
pc1395	sctF	PC_RS06710	early I	NA	N	Y	Putative uncharacterized protein			13.362	13.5335	13.603	11.4283	11.4045	11.78	11.516	11.3898	11.4789	12.6996	13.277	13.6226
pc1396		PC_RS10000	early I	NA	N	N	Putative uncharacterized protein			12.1038	11.7881	11.8292	9.78164	9.83567	9.91472	10.1736	10.0904	9.95484	11.4057	12.0557	12.5445
pc1397	sctN	PC_RS06720	early I	ATP-synt_ab_N,ATP-synt_ab	N	Y	Probable ATP synthase YscN	Type III secretion system ATPase		12.9855	12.8025	12.5955	11.3563	11.3859	11.478	11.7186	11.7031	11.6839	12.6349	13.071	13.4463
pc1398	sctO	PC_RS06725	late II	NA	N	N	Putative uncharacterized protein			9.16501	8.67941	8.29696	8.09413	8.40632	7.85534	8.20691	8.44954	8.286	8.95591	9.43752	9.7144
pc1399		PC_RS06730	early I	NA	Y	Y	Putative uncharacterized protein			11.0478	11.1811	10.1724	9.68774	9.88669	9.73479	10.2687	10.33	10.17	10.5219	10.9363	11.163
pc1400	sctQ	PC_RS06735	const	SpoA	N	Y	Putative flagellar motor switch protein	Type III secretion		9.50674	9.8636	9.13323	9.62835	9.68576	9.69706	9.74043	9.90301	9.76742	9.75204	9.81484	9.76255
pc1401	pkn	PC_RS10005	const	SpoIIE,Pkinase	N	N	Putative serine/threonine protein kinase	Serine threonine-protein kinase		8.05074	7.92772	6.85339	7.62438	7.59817	7.61688	7.43976	8.02255	7.79633	7.95344	8.0247	7.93269
pc1410	yhcG	PC_RS06785	const	DUF1016	N	N	Uncharacterized protein YhcG	Protein of unknown function (DUF1016)		4.56368	6.40001	4.58872	6.32854	6.18752	6.45695	5.87108	5.81446	5.86665	5.43218	5.32262	5.28575
pc1415		PC_RS06810	const	NA	Y	N	Putative uncharacterized protein			6.94966	6.6567	7.97469	6.5437	6.62964	6.14075	7.5528	7.59953	7.24704	7.8125	7.79669	7.75968
pc1417		PC_RS06815	late I	NA	Y	N	Putative uncharacterized protein			7.65584	8.28572	7.09592	8.13865	7.976	7.85723	8.51214	8.55786	8.53943	8.84096	8.8656	8.83653
pc1418		PC_RS06820	late I	NA	Y	N	Putative uncharacterized protein			6.65069	7.75006	6.26069	7.60426	7.52246	7.64914	8.60834	8.52296	8.4924	8.49965	8.43046	8.49172
pc1419		PC_RS06825	early II	DDE_Tnp_1_3	N	N	Putative uncharacterized protein	Pfam:Transposase_11		8.48269	8.41212	7.1154	4.84892	4.06784	4.25874	3.22784	3.64071	2.99124	3.55694	3.61435	3.64448
pc1442	higB-2	PC_RS06935	const	NA	N	N	Toxin HigB-2			8.8938	8.67124	9.18187	8.62166	8.56495	8.32521	8.58382	8.35104	8.25035	8.86481	9.23395	9.34278
pc1443	higA-2_1	PC_RS06940	const	HTH_3	N	N	Antitoxin igA-2			8.65455	6.75392	-	6.80903	6.83639	6.84283	6.87949	7.06288	6.60605	7.01104	7.39329	7.36241
pc1449		PC_RS06965	const	Ank_4,Ank_2	Y	N	Putative uncharacterized protein	Ankyrin repeat		8.52921	9.82122	10.2063	10.3128	10.2445	10.0866	10.5598	10.3437	10.1641	10.3576	10.421	10.4028
pc1451		PC_RS06975	late I	NA	N	N	Putative uncharacterized protein			5.61733	5.71669	5.22733	6.83531	6.41997	6.7907	6.39866	6.38684	6.53739	7.09565	7.14743	7.09294
pc1455		PC_RS10040	late II	LRR_4,LRR_4	Y	N	Putative uncharacterized protein			8.65808	7.26559	6.77623	6.87325	7.08366	6.92623	7.67874	7.80933	7.75159	8.20203	8.19277	8.15107
pc1456	doc_2	PC_RS07005	early I	Fic	N	N	Probable doc (Death on cure) protein of bacteriophage P1	death on		10.3331	7.90893	9.41957	8.42173	8.31876	8.18306	8.33936	8.71746	8.39493	9.04888	9.36074	9.23061
pc1459		PC_RS07020	const	NA	N	N	Putative uncharacterized protein			5.63916	10.0605	8.24916	9.66286	9.79004	9.6929	9.558	9.52936	9.69268	9.62323	9.63723	9.63989
pc1461	higA-2_2	PC_RS07025	early II	HTH_3	N	N	Antitoxin igA-2			8.15518	7.21015	6.72078	6.99645	6.50721	6.01612	6.10624	6.63841	6.81163	6.52746	6.39944	6.22226
pc1462		PC_RS07030	early II	LRR_8	N	N	Putative uncharacterized protein			13.3675	13.2229	12.9451	10.7468	10.8234	10.7689	9.8876	10.1195	10.0513	9.38175	9.19979	9.25518
pc1466		NA	early I	NA	N	N	Putative uncharacterized protein			7.16857	6.68298	6.67904	3.09423	2.54849	2.30453	2.20651	1.71892	2.39959	4.25731	5.32736	6.05311
pc1467		PC_RS07045	early I	NA	Y	N	Putative uncharacterized protein			11.9992	11.2884	11.5896	6.01381	5.63321	5.26348	5.36503	5.81537	5.18166	8.58933	9.90371	10.6409
pc1468		NA	early II	NA	N	N	Putative uncharacterized protein			7.86048	6.2594	7.64451	4.42555	4.22866	4.51604	3.29751	3.71038	3.42348	3.65066	3.75815	3.60519
pc1472		PC_RS07070	late II	NA	N	Y	Putative uncharacterized protein			7.94256	7.04192	5.96759	6.26053	5.75402	6.22641	5.40196	5.58036	6.12353	7.29048	7.66615	7.52702
pc1473	doc_3	PC_RS07075	early I	Fic	N	Y	Probable doc (Death on cure) protein of bacteriophage P1	death on		9.84591	9.5827	9.87095	8.31589	8.46975	8.19013	8.20578	8.91981	8.46298	9.08095	9.35737	9.32182
pc1475	gspD_1	NA	const	Secretin	Y	Y	Putative component D of type II secretion pathway	Type III secretion	pCOMP: (putative) integral OMP; putative type III secretion secretin T3SS SctC	10.9246	11.1536	11.5222	11.5313	11.4972	11.6779	11.6032	11.7441	11.7743	11.5811	11.6441	11.6933
pc1476		PC_RS07090	const	NA	N	Y	Putative uncharacterized protein			5.30024	6.39961	5.74032	6.14874	6.19156	6.13999	6.26779	6.41537	6.65428	6.28179	6.32181	6.20517
pc1478	hvsT1	PC_RS07100	early II	STAS,Sulfate_tra_GLY,Sulfate_transp	N	N	Putative sulfate transport protein	Sulfate transporter family		10.5075	10.2526	10.0586	7.88738	7.77703	7.72838	7.84246	7.85143	7.43832	7.66743	7.51966	7.33229
pc1480	der	PC_RS07105	early II	MMR_HSR1,MMR_HSR1,KH_dom-like	N	N	GTPase Der	GTPase that plays an essential role in the late steps of ribosome biogenesis (By similarity)		10.4387	10.0286	10.0945	9.10595	9.33214	9.33051	8.5235	8.37468	8.50874	7.85127	7.81758	7.88087
pc1481		PC_RS07110	early II	DSPc	Y	N	Putative uncharacterized protein	Dual specificity phosphatase, catalytic domain		8.07519	7.5192	8.87783	7.57143	7.62864	7.39557	6.69482	6.42304	6.58374	6.22919	6.10686	6.21614
pc1483		PC_RS07115	const	DUF21	N	N	Putative uncharacterized protein	Domain of unknown function DUF21		8.06197	6.4609	6.97153	6.59097	6.69809	6.54981	7.06379	5.91188	6.74045	6.72653	6.76999	6.8027
pc1484		PC_RS07120	const	Helicase_C,SNF2_N	N	N	Putative uncharacterized protein	Helicase, Snf2 Rad54 family		8.94685	9.29132	9.02435	9.35602	9.22519	9.16482	8.83723	8.7253	8.99283	9.07909	9.18305	9.09568
pc1485	dnaK_2	PC_RS07125	const	HSP70,DUF3731	N	Y	Putative heat shock protein 70, dnaK	DNA-K related protein		6.96109	6.53208	7.04271	7.47412	7.41681	7.46543	7.08892	6.89548	7.09023	7.14946	7.16689	7.26191
pc1486	ald	PC_RS07130	mid	AlaDh_PNT_N,AlaDh_PNT_C	N	Y	Alanine dehydrogenase	alanine dehydrogenase		6.04936	5.24184	5.75247	7.47008	7.52786	7.61158	7.1317	6.69563	6.8153	6.76528	6.66922	6.74876
pc1487	smc	PC_RS07135	const	SMC_hinge,SMC_N,SMC_N	N	N	Chromosome partition protein Smc	Required for chromosome condensation and partitioning (By similarity)		9.12304	8.59305	7.42561	9.73137	9.65409	9.62206	9.28221	9.20263	9.07302	8.82888	8.7581	8.72066
pc1488	serS	PC_RS07140	mid	Seryl_tRNA_N,tRNA-synt_2b	N	Y	Serine--tRNA ligase	Catalyzes the attachment of serine to tRNA(Ser). Is also able to aminoacylate tRNA(Sec) with serine, to form the misacylated tRNA L-seryl-tRNA(Sec), which will be further converted into selenocysteinyl-tRNA(Sec) (By similarity)		4.99342	6.6233	6.24085	8.03195	8.04352	8.01978	7.65446	7.71034	7.72597	7.53528	7.42179	7.34053
pc1489	pomS	PC_RS07145	mid	NA	N	Y	Putative uncharacterized protein			14.9861	15.3596	15.0918	16.7546	16.8278	16.8522	16.2215	16.2467	16.3221	16.6365	16.7073	16.6524
pc1490	apeB	PC_RS07150	const	Peptidase_M18	Y	N	Probable M18 family aminopeptidase 2	M18 family aminopeptidase		7.47118	8.13758	7.64822	7.88512	7.74385	7.56649	7.88719	8.04142	7.97219	8.01364	8.0323	7.99727
pc1491		PC_RS07155	late II	NA	N	Y	Putative uncharacterized protein			11.388	11.4822	11.4738	9.81481	9.89148	9.8821	10.6278	10.6554	10.5598	11.5319	12.0603	12.325
pc1496	gdhB	PC_RS07170	late II	Bac_GDH,ELFV_dehydrog	N	N	Putative eucaryotic NAD-specific glutamate dehydrogenase	glutamate dehydrogenase		-	6.04428	4.96996	4.42517	4.56876	4.58722	6.40432	5.74319	6.18818	6.45409	6.70958	6.75317
pc1497	hrcA	PC_RS07175	early II	HrcA	N	Y	Heat-inducible transcription repressor HrcA	Negative regulator of class I heat shock genes (grpE- dnaK-dnaJ and groELS operons). Prevents heat-shock induction of these operons (By similarity)		8.03795	8.55235	7.33716	6.93609	6.76256	6.70816	6.71109	6.57142	6.77129	6.15225	6.23377	6.32666
pc1498	grpE	PC_RS07180	const	GrpE	N	Y	Protein GrpE	Participates actively in the response to hyperosmotic and heat shock by preventing the aggregation of stress-denatured proteins, in association with DnaK and GrpE. It is the nucleotide exchange factor for DnaK and may function as a thermosensor. Unfolded proteins bind initially to DnaJ		9.9283	10.2907	9.57001	9.65874	9.7848	9.58972	9.40365	9.42973	9.15658	8.97768	9.06238	9.18098
pc1499	dnaK_3	PC_RS07185	const	HSP70	Y	Y	Chaperone protein DnaK	Acts as a chaperone (By similarity)		11.9851	12.3496	12.1197	12.1787	12.363	12.3613	11.9231	11.8611	11.7349	11.5465	11.5976	11.7491
pc1500		PC_RS07190	early II	NA	N	N	Putative uncharacterized protein		pCOMP: cell envelope	7.65032	5.77241	5.28304	6.56737	6.31183	6.26768	5.76472	6.28408	6.00973	5.50701	5.56246	5.45124
pc1502	oppA_2	PC_RS07200	const	SBP_bac_5	N	N	Oligopeptide-binding protein OppA	Peptide ABC transporter, periplasmic binding protein	pCOMP: (putative) lipoprotein	9.06624	7.25872	7.76935	8.55567	8.48363	8.29735	8.516	8.37147	8.36139	8.18374	8.00177	7.92827
pc1504	oppC_2	PC_RS07210	const	OppC_N,BPD_transp_1	N	N	Oligopeptide transport system permease protein OppC	ABC transporter (Permease)		3.56914	4.08354	4.59418	5.449	5.5149	5.32248	5.4792	5.24876	5.56954	5.72147	5.66122	5.37863
pc1505	dppD	PC_RS07215	const	oligo_HPY,ABC_tran	N	N	Dipeptide transport ATP-binding protein DppD			6.3806	4.895	6.9906	6.31749	6.46387	6.23703	6.45668	6.21635	6.35676	6.49742	6.3233	6.24358
pc1507		PC_RS10050	const	NA	Y	N	Putative uncharacterized protein			6.8371	7.93647	7.27718	7.18903	6.92522	7.33805	7.61201	8.01194	7.94557	7.96018	8.02095	7.85387
pc1508		PC_RS07230	early II	NA	Y	N	Putative uncharacterized protein			8.97185	8.36596	8.44049	6.46797	6.63365	6.34881	6.16591	6.92273	6.58138	6.62048	6.74539	6.54523
pc1510		PC_RS07245	const	LRR_8	Y	N	Putative uncharacterized protein			7.59619	8.37362	8.99973	8.19992	8.02279	8.14922	8.2614	8.40956	8.31614	9.14495	8.99189	8.95004
pc1511	clpC	PC_RS07250	const	AAA,Clp_N,Clp_N,ClpB_D2-small,AAA_2	N	Y	Probable ATP-dependent Clp protease ATP-binding subunit	ATP-dependent Clp protease ATP-binding subunit		10.0176	9.75994	9.49613	9.50308	9.59072	9.59774	9.81048	9.79032	9.71436	9.74895	9.8075	9.82736
pc1512	Ppox	PC_RS07255	late I	Amino_oxidase	N	N	Protoporphyrinogen oxidase	protoporphyrinogen oxidase (EC 1.3.3.4)		3.88527	6.20703	3.91031	5.27036	5.42664	5.11254	6.13822	5.7024	6.0556	6.46342	6.47461	6.29492
pc1513	hemE	PC_RS07260	late I	URO-D	Y	N	Uroporphyrinogen decarboxylase	Catalyzes the decarboxylation of four acetate groups of uroporphyrinogen-III to yield coproporphyrinogen-III (By similarity)		4.77447	5.87383	7.60686	6.58887	6.54126	6.64328	7.38226	7.41227	7.5959	7.86185	7.8202	7.75458
pc1514	tkt	PC_RS07265	late I	Transketolase_C,Transket_pyr,Transketolase_N	Y	Y	Transketolase	Transketolase (EC 2.2.1.1)		7.56162	8.61659	8.71219	8.9864	9.05395	8.95239	9.96531	9.93793	9.79003	9.98629	10.0093	9.88449
pc1516		PC_RS07275	late II	MMR_HSR1	N	N	Putative uncharacterized protein			8.73175	9.45051	8.69266	8.30127	8.49815	8.4593	10.038	9.97891	9.92924	10.2561	10.2098	10.1765
pc1517		PC_RS07280	late II	NA	Y	N	Putative uncharacterized protein			9.00078	9.07778	8.70389	7.11109	7.21369	7.15179	9.16755	9.21701	8.9268	9.27098	9.10148	9.11586
pc1518		PC_RS07285	late II	NA	N	N	Putative uncharacterized protein			8.85892	9.67589	9.97707	7.70424	7.85716	7.827	9.89471	9.99623	9.68217	9.83524	9.60488	9.49362
pc1519	alaS	PC_RS07295	mid	DHHA1,tRNA_SAD,tRNA-synt_2c	Y	Y	Alanine--tRNA ligase	Catalyzes the attachment of alanine to tRNA(Ala) in a two-step reaction alanine is first activated by ATP to form Ala- AMP and then transferred to the acceptor end of tRNA(Ala). Also edits incorrectly charged Ser-tRNA(Ala) and Gly-tRNA(Ala) via its editing domain (By similarity)		8.52202	8.32593	9.54706	10.0065	10.0949	10.1352	9.72159	9.79118	9.91728	9.67293	9.63655	9.63803
pc1520		PC_RS07300	late I	SIMPL	N	Y	Putative periplasmic immunogenic protein	Protein of unknown function (DUF541)		2.83345	-	3.85849	4.23484	3.93122	3.91936	5.82891	5.93838	5.83385	5.57522	5.69304	5.63456
pc1521	mfd	PC_RS07305	const	Helicase_C,DEAD,CarD_CdnL_TRCF,TRCF	N	N	Transcription-repair-coupling factor	transcription-repair coupling factor		7.49121	8.19826	9.29386	8.8669	9.07441	8.81673	8.66264	8.55613	8.31653	8.57757	8.57125	8.48746
pc1524	yueF	PC_RS07310	late I	UPF0118	N	N	UPF0118 membrane protein YueF	Domain of unknown function DUF20		-	4.60651	3.53219	5.10524	4.74242	4.88064	5.03694	5.56529	5.42084	5.31638	5.49569	5.3351
pc1525	lcrH_5	PC_RS07315	early I	TPR_16	N	N	Putative regulatory protein lcrH and chaperone sycD			7.73689	6.87278	6.64645	3.96211	3.66029	3.84226	4.67643	5.28723	5.52228	7.43182	8.28493	8.55029
pc1526		PC_RS07320	late II	NA	Y	N	Putative uncharacterized protein			9.44537	5.63785	8.95583	6.85646	6.38471	5.76575	7.45732	7.86361	7.9174	9.5175	10.3652	10.6411
pc1527	amn	PC_RS07325	late I	PNP_UDP_1	N	Y	Putative AMP nucleosidase	AMP nucleosidase		6.65359	6.16799	-	6.7887	7.15189	6.88085	7.02628	7.06191	7.21471	7.40437	7.35931	7.31777
pc1529	efp_2	PC_RS07335	mid	EFP,EFP_N,Elong-fact-P_C	N	Y	Elongation factor P 2	Involved in peptide bond synthesis. Stimulates efficient translation and peptide-bond synthesis on native or reconstituted 70S ribosomes in vitro. Probably functions indirectly by altering the affinity of the ribosome for aminoacyl-tRNA, thus increasing their reactivity as acceptors for peptidyl transferase (By similarity)		7.84484	8.22174	7.41044	9.64422	9.80222	9.81848	9.16674	9.03904	8.84961	8.42432	8.46252	8.51794
pc1530	epmA	PC_RS07340	const	tRNA-synt_2	N	N	Elongation factor P--(R)-beta-lysine ligase	tRNA synthetases class II (D, K and N)		9.12518	8.13708	8.06275	9.03751	9.12825	9.18591	8.47287	8.40823	8.36963	8.26026	8.31513	8.33969
pc1531		PC_RS07345	late I	NA	N	N	Putative uncharacterized protein			4.3806	-	6.40564	6.45601	6.70488	6.7189	7.39255	7.61744	7.41663	7.49322	7.50683	7.17265
pc1533	nqrF	PC_RS07350	const	FAD_binding_6,NAD_binding_1,Fer2	N	Y	Na(+)-translocating NADH-quinone reductase subunit F	NQR complex catalyzes the reduction of ubiquinone-1 to ubiquinol by two successive reactions, coupled with the transport of Na( ) ions from the cytoplasm to the periplasm. The first step is catalyzed by NqrF, which accepts electrons from NADH and reduces ubiquinone-1 to ubisemiquinone by a one-electron transfer pathway (By similarity)		9.15632	9.67072	8.69593	9.22299	9.16482	9.01984	10.0913	9.92167	9.98163	10.2767	10.19	10.084
pc1534	yabJ	PC_RS07355	NA	Ribonuc_L-PSP	N	Y	RutC family protein slr0709	Endoribonuclease L-PSP		-	7.07123	-	7.11392	6.95827	6.88747	6.67702	6.77554	7.02289	6.45483	6.50763	6.35013
pc1535	htpG	PC_RS07360	const	HATPase_c_3,HSP90	N	Y	Chaperone protein HtpG	chaperone protein htpG		11.0858	11.1528	11.5259	11.8489	11.6989	11.605	11.3139	11.3042	11.4323	11.3503	11.4135	11.4262
pc1536		PC_RS07365	const	PhoD	N	N	Putative uncharacterized protein			5.34662	6.44598	4.37165	6.4067	6.46586	6.28758	6.62705	6.54081	6.32277	5.86396	5.93947	5.73072
pc1537		PC_RS07370	late II	NA	N	N	Putative uncharacterized protein			6.95388	7.29836	5.80899	5.93844	5.40779	5.86987	6.46575	6.50422	6.28686	7.16792	7.57575	7.76461
pc1540		PC_RS07375	early I	NA	Y	N	Putative uncharacterized protein		putative Inc protein (Heinz et al. 2010)	10.5681	9.67109	10.2103	2.4385	2.55171	2.83321	3.65031	3.87053	3.92828	5.70014	6.89599	7.41829
pc1541		PC_RS07380	early I	NA	N	Y	Putative uncharacterized protein	Pfam:DUF1790		5.67739	5.9694	5.48003	4.42505	4.59073	3.99776	4.51001	4.50784	4.71843	5.1829	5.07048	5.07508
pc1542		PC_RS07385	const	NA	Y	N	Putative uncharacterized protein			11.1019	10.8321	10.7577	10.9039	10.6198	10.4681	10.9694	11.0925	11.0127	11.5039	11.5651	11.4278
pc1543	yajC	PC_RS07390	mid	YajC	N	Y	UPF0092 membrane protein CT_741	Preprotein translocase subunit YajC		-	6.92213	6.11083	7.68388	7.70963	7.77424	7.28936	6.97599	7.20722	7.40115	7.57376	7.76361
pc1544	rumA1	PC_RS07395	mid	tRNA_U5-meth_tr	N	Y	Uncharacterized RNA methyltransferase pc1544	RNA methyltransferase		8.88289	10.0754	9.17096	10.8692	10.9157	10.9709	10.3756	10.5079	10.5493	10.454	10.5321	10.6468
pc1545	hctA	PC_RS07400	mid	Hc1	N	Y	Probable histone H1-like protein	histone H1-like protein		9.70519	10.5849	10.3394	11.7575	11.8061	11.657	11.3946	11.4234	11.3554	11.3148	11.363	11.1604
pc1546		PC_RS07405	mid	NA	N	N	Putative uncharacterized protein	TPR		6.57188	8.89363	8.59691	9.20144	9.25941	9.00495	9.23291	9.19903	9.05771	8.74536	8.50606	8.36299
pc1547	exbB	PC_RS07410	const	MotA_ExbB	N	N	Putative biopolymer transport protein exbB	MotA/TolQ/ExbB proton channel family		4.8042	4.90356	5.41419	4.53721	4.70105	4.26207	4.9113	4.60246	4.54156	4.72482	4.59611	4.37667
pc1554		PC_RS10065	late II	Fasciclin	N	Y	Putative uncharacterized protein		pCOMP: cell envelope	6.81215	7.81198	8.51526	7.3584	6.92142	6.94811	9.61639	9.8252	9.50558	9.49396	9.78949	9.73405
pc1555		PC_RS07450	late I	NA	N	Y	Putative uncharacterized protein		pCOMP: cell envelope	12.057	12.4896	12.3222	12.5428	12.5741	12.4977	12.9729	13.0621	13.143	13.4587	13.4633	13.2227
pc1556	treY	PC_RS07455	NA	Alpha-amylase	N	N	Maltooligosyl trehalose synthase			-	-	3.73579	4.93103	4.99755	4.63994	5.30766	4.98901	5.62444	5.76912	5.95597	5.87402
pc1557	hemH	PC_RS07460	early II	Ferrochelatase	N	N	Ferrochelatase	Catalyzes the ferrous insertion into protoporphyrin IX (By similarity)		6.75602	7.85539	8.51803	7.49333	7.20994	7.0764	6.42401	6.33611	6.39386	6.26622	6.25235	6.21651
pc1558	clpB_3	PC_RS07465	early II	NA	Y	N	Putative heat shock protein ClpB			8.0284	7.48836	7.46848	7.57855	7.57605	7.41151	6.33382	6.87914	6.84276	6.22931	6.15577	6.2927
pc1559	cshA_2	PC_RS07470	early II	Helicase_C,DEAD	N	N	DEAD-box ATP-dependent RNA helicase CshA	ATP-dependent RNA helicase		10.3837	11.2867	11.4977	11.0599	11.3373	11.3772	10.6245	10.6495	10.5374	9.84792	9.70549	9.92956
pc1560		PC_RS07475	late II	NA	N	N	Putative uncharacterized protein		pCOMP: cell envelope	10.4866	9.41605	10.2893	10.2512	10.1294	9.76517	10.8167	10.8196	11.0551	11.1987	11.3051	11.2041
pc1565		PC_RS07495	late II	NA	Y	N	Putative uncharacterized protein			6.36006	7.2155	7.06317	5.49777	5.42278	5.40582	7.50154	7.18839	7.36686	7.96474	8.02693	7.90121
pc1566		PC_RS07500	const	CTP_transf_3	N	N	Uncharacterized protein MJ1063	Cytidylyltransferase		6.48471	7.26215	7.18782	6.53139	6.42405	5.91612	6.52265	6.44105	6.64862	6.88393	6.96587	6.78617
pc1567		PC_RS07505	late I	HAD_2	N	N	Putative uncharacterized protein			4.39184	4.90624	-	4.97571	4.9955	4.94488	5.55906	5.43404	5.6351	5.92135	5.98995	5.8879
pc1568		NA	late II	Epimerase,ATPgrasp_Ter	N	Y	Putative uncharacterized protein	NAD dependent epimerase/dehydratase family		7.4853	7.19235	7.28795	6.84201	7.03875	6.9618	8.1131	8.06118	8.13778	8.43295	8.57496	8.52623
pc1569	rimL	PC_RS07515	late II	Acetyltransf_4	N	N	Putative ribosomal-protein-serine acetyltransferase			-	6.89394	5.81961	5.67443	5.41841	5.74722	7.01951	6.15227	6.61601	7.17365	7.44812	7.34202
pc1570	yfiQ	PC_RS07520	late I	Acetyltransf_3,CoA_binding_2,Succ_CoA_lig,ATP-grasp_5	N	Y	Uncharacterized protein YfiQ			6.97439	7.07375	5.41446	6.79082	6.7137	6.77158	7.83068	7.46333	7.71176	8.14653	8.27807	8.14924
pc1571	rnr_2	PC_RS07525	late II	RNB	Y	N	Putative ribonuclease R	RNB		6.03771	7.13708	-	5.91757	5.29898	6.20609	7.98254	7.69658	7.89941	7.90401	8.05791	7.97596
pc1572		PC_RS07530	const	ABC_tran_2,ABC_tran,ABC_tran	N	N	Uncharacterized ABC transporter ATP-binding protein HI_1252	ABC transporter		7.35105	8.28049	6.79112	7.8554	7.64626	7.49246	7.18279	7.15563	7.06417	6.89279	6.84873	6.88094
pc1573	prfC	PC_RS07535	const	GTP_EFTU	N	N	Peptide chain release factor 3			8.7528	8.62084	9.13147	9.28167	9.51758	9.50168	8.59891	8.33779	8.72896	8.07227	8.03824	8.03221
pc1574		PC_RS07540	late II	MTS	N	N	Putative uncharacterized protein			-	4.84703	4.35766	3.71772	4.07194	3.33107	5.4701	5.20489	5.04085	5.64608	5.652	5.39376
pc1575		NA	late II	NA	N	N	Putative uncharacterized protein			7.36018	7.76767	7.89979	5.90475	6.68622	6.9859	7.49766	7.27309	7.2162	7.44291	7.67875	7.53293
pc1576	suhB	PC_RS07550	late II	Inositol_P	N	N	Inositol-1-monophosphatase	Inositol monophosphatase family		7.17892	6.10836	6.61899	6.35251	6.17715	6.4993	6.79033	7.84474	8.0094	8.27226	8.22234	8.1896
pc1577		PC_RS07555	const	NA	N	N	Putative uncharacterized protein			9.24339	9.2103	9.0205	9.3059	9.2159	9.11025	9.43976	9.127	9.04898	9.02681	8.91165	8.909
pc1578	ydfG	PC_RS07560	const	adh_short	N	N	NADP-dependent L-serine/L-allo-threonine dehydrogenase YdfG	KR domain		8.01858	8.53298	8.75411	8.18525	8.02987	8.18695	8.14509	8.12072	8.23762	8.26886	8.36526	8.3026
pc1579	dusC	PC_RS07565	mid	Dus	N	N	tRNA-dihydrouridine synthase C	Catalyzes the synthesis of dihydrouridine, a modified base found in the D-loop of most tRNAs (By similarity)		4.96277	6.06213	7.30973	7.63997	7.47196	7.6407	7.00713	7.00496	6.97514	7.34534	7.238	7.24302
pc1580		PC_RS07570	const	NA	N	N	Putative uncharacterized protein			6.15501	-	5.59509	6.44991	6.399	5.73842	6.40797	6.76425	6.39148	6.69558	6.58742	6.54437
pc1581		NA	const	NA	N	N	Putative uncharacterized protein			4.26095	7.77535	6.28598	6.45339	6.4153	6.28176	7.39842	7.11507	7.34314	6.29266	6.39944	6.41717
pc1582		PC_RS07580	early II	NA	N	N	Putative uncharacterized protein		pCOMP: cell envelope	7.09722	6.44169	7.27425	7.27921	7.17562	6.83263	6.09451	6.54372	6.32458	5.79019	5.72886	5.77286
pc1583		PC_RS07585	const	NA	N	N	Putative uncharacterized protein			-	5.89021	6.98581	6.37829	5.91719	6.0747	6.13778	6.62659	6.73611	6.2467	6.31529	6.27996
pc1584		NA	late I	NUDIX	N	N	Conserved hypthetical protein			-	6.02024	5.53088	6.07536	6.18857	5.71374	7.55021	7.22611	6.86614	7.34775	7.57625	7.48485
pc1585		PC_RS07595	late I	NA	N	N	Putative uncharacterized protein			5.59767	8.282	7.20767	7.55675	7.40031	7.32404	8.82967	8.62375	8.62192	8.98003	9.16925	9.05651
pc1587	hldE	NA	const	PfkB	N	N	Putative bifunctional protein involved in LPS core biosynthesis, hdlE	Bifunctional protein		10.7155	10.0283	10.0244	9.82152	10.0339	10.1093	9.62712	9.62494	9.66918	9.51112	9.45181	9.47534
pc1588	hldD	PC_RS07605	const	Epimerase	N	N	ADP-L-glycero-D-manno-heptose-6-epimerase	Catalyzes the interconversion between ADP-D-glycero- beta-D-manno-heptose and ADP-L-glycero-beta-D-manno-heptose via an epimerization at carbon 6 of the heptose (By similarity)		9.13047	8.05991	8.08512	8.85116	8.6515	8.63142	8.35676	8.68081	8.31548	8.15592	8.0492	8.14412
pc1589	ispE	PC_RS07610	const	GHMP_kinases_N	N	N	4-diphosphocytidyl-2-C-methyl-D-erythritol kinase	Catalyzes the phosphorylation of the position 2 hydroxy group of 4-diphosphocytidyl-2C-methyl-D-erythritol (By similarity)		7.3721	8.10889	6.81217	7.64648	7.52645	7.58	7.30543	6.92244	7.05057	6.61905	6.52296	6.77218
pc1590	rplI	PC_RS07615	const	Ribosomal_L9_N,Ribosomal_L9_C	N	Y	50S ribosomal protein L9	Binds to the 23S rRNA (By similarity)		10.2745	11.2423	11.467	11.9121	11.9519	12.1	11.1119	11.2172	11.165	11.101	10.9473	11.1279
pc1591	rpsR	PC_RS07620	mid	Ribosomal_S18	N	Y	30S ribosomal protein S18	Binds as a heterodimer with protein S6 to the central domain of the 16S rRNA, where it helps stabilize the platform of the 30S subunit (By similarity)		6.76129	9.99816	9.98796	10.6688	10.7301	10.8226	10.0952	9.91154	9.86603	9.68894	9.63986	9.79242
pc1592	rpsF	PC_RS07625	const	Ribosomal_S6	Y	Y	30S ribosomal protein S6	Binds together with S18 to 16S ribosomal RNA (By similarity)		9.73518	10.9601	11.4301	11.4891	11.52	11.7233	10.9601	10.9002	10.8307	10.778	10.7277	10.9505
pc1593	pth	NA	const	Pept_tRNA_hydro	N	N	Peptidyl-tRNA hydrolase	The natural substrate for this enzyme may be peptidyl- tRNAs which drop off the ribosome during protein synthesis (By similarity)		11.0821	11.9375	11.5222	12.2372	12.0669	12.3373	11.4385	11.6444	11.5929	11.4055	11.4831	11.7247
pc1594	rplY	PC_RS07635	const	Ribosomal_L25p,Ribosomal_TL5_C	N	Y	50S ribosomal protein L25	This is one of the proteins that binds to the 5S RNA in the ribosome where it forms part of the central protuberance (By similarity)		10.1636	12.0406	12.2558	12.1456	12.1765	12.6901	11.6726	11.6001	11.5123	11.1536	11.2225	11.544
pc1595	prs	PC_RS07640	const	Pribosyl_synth,Pribosyltran_N	N	N	Ribose-phosphate pyrophosphokinase	Ribose-phosphate pyrophosphokinase		11.7063	11.1933	11.6473	11.4203	11.4281	11.7737	10.9883	11.0776	11.1986	10.8853	10.9216	10.8797
pc1596	glgA	PC_RS07650	late I	Glycos_transf_1,Glyco_transf_5	N	N	Glycogen synthase	Synthesizes alpha-1,4-glucan chains using ADP-glucose (By similarity)		7.11012	7.62452	6.81323	7.69685	7.49003	7.72916	8.65359	8.47809	8.3895	8.5176	8.54531	8.41615
pc1597	pgsA_2	PC_RS07655	const	CDP-OH_P_transf	N	N	CDP-diacylglycerol--glycerol-3-phosphate 3-phosphatidyltransferase	CDP-diacylglycerol-glycerol-3-phosphate 3-phosphatidyltransferase		11.2178	11.7322	-	10.7217	10.7209	10.7742	10.5545	10.6426	10.5507	10.5557	10.3329	10.2697
pc1598	dagA_2	PC_RS07660	early II	Na_Ala_symp	N	N	Putative D-alanine/glycine transport protein, sodium-dependent	Sodium alanine symporter family protein		10.8833	10.6023	11.1129	8.04225	7.86038	8.1191	7.26352	7.17254	7.21416	7.39591	7.47044	7.56249
pc1599		PC_RS07665	early II	NA	N	N	Putative uncharacterized protein			7.51342	8.76479	6.95349	7.73676	7.58204	7.66837	6.61025	7.15123	6.44824	6.46702	6.34553	6.43219
pc1600		PC_RS10075	late I	Thioredoxin_7	N	Y	Putative uncharacterized protein	isomerase		5.78713	6.62346	4.81217	7.22059	7.16586	7.16929	8.32833	8.50238	8.32359	8.65183	8.6463	8.49033
pc1601	pcrA_2	PC_RS07675	const	UvrD-helicase,UvrD_C	N	N	ATP-dependent DNA helicase PcrA	ATP-dependent DNA helicase		9.45342	9.55279	9.15653	9.56495	9.53378	9.57703	9.2309	9.36132	9.40988	9.20163	9.12181	9.01653
pc1602		PC_RS07680	late I	NA	N	N	Putative uncharacterized protein			4.9145	5.4289	5.93953	5.62152	5.95337	5.61339	8.7244	8.73162	8.34786	8.92999	9.42686	9.02257
pc1603	rnpA	PC_RS07685	early II	Ribonuclease_P	N	N	Ribonuclease P protein component	RNaseP catalyzes the removal of the 5'-leader sequence from pre-tRNA to produce the mature 5'-terminus. It can also cleave other RNA substrates such as 4.5S RNA. The protein component plays an auxiliary but essential role in vivo by binding to the 5'-leader sequence and broadening the substrate specificity of the ribozyme (By similarity)		8.47541	8.26544	7.42244	7.526	7.8286	7.90892	7.59377	7.26164	7.6384	7.20869	7.25602	7.01404
pc1604	rpmH	NA	const	Ribosomal_L34	N	N	50S ribosomal protein L34	50S ribosomal protein L34		8.45496	8.74697	8.35072	9.16048	9.2864	9.43526	8.12612	8.30229	8.53813	8.6707	8.45266	8.41902
pc1605	rpmJ	PC_RS07690	mid	Ribosomal_L36	N	N	50S ribosomal protein L36	50S ribosomal protein L36		10.6845	10.614	11.1246	11.8438	11.9479	11.8728	11.3103	11.3294	11.1473	10.9109	10.7475	10.9243
pc1606	rpsN	PC_RS07695	const	Ribosomal_S14	N	Y	30S ribosomal protein S14	Binds 16S rRNA, required for the assembly of 30S particles and may also be responsible for determining the conformation of the 16S rRNA at the A site (By similarity)		10.4996	10.3642	10.0612	10.7412	10.742	10.7028	10.215	10.3202	10.4084	10.1166	10.1779	10.0134
pc1607		PC_RS07700	const	DUF4339	N	N	Putative uncharacterized protein			11.0996	10.614	10.1246	9.69764	10.0211	9.7845	10.9919	10.7688	10.5681	11.0856	11.0374	10.9351
pc1608		PC_RS07705	const	Asp23	N	Y	Putative uncharacterized protein	Pfam:DUF322		10.4044	9.04428	9.29188	10.2082	10.2158	10.2055	10.2788	10.309	10.0497	10.012	9.9097	9.83918
pc1609		PC_RS07710	const	NA	N	N	Putative uncharacterized protein			8.88773	-	7.3278	8.13532	8.23241	7.94507	8.10321	8.32884	8.17764	8.09863	8.17108	8.03989
pc1611		PC_RS07720	const	NA	Y	N	Putative uncharacterized protein			10.9084	10.3317	10.0192	10.0943	10.0785	10.2893	10.6011	10.6514	10.5869	10.838	10.6562	10.659
pc1614		PC_RS07725	late II	Ank_2,Ank_2	Y	N	Putative uncharacterized protein	Ankyrin repeat		9.96328	10.4777	10.7659	9.86785	9.81685	9.79462	11.2972	11.22	11.1367	11.3163	11.248	11.2579
pc1616		PC_RS07735	early II	NA	Y	N	Putative uncharacterized protein			11.8506	11.6264	11.6271	7.74683	7.81813	7.72221	6.6966	6.87314	6.68401	7.5889	7.63932	7.60231
pc1618		PC_RS07740	early I	NA	Y	Y	Putative uncharacterized protein			11.2283	10.8124	9.91702	5.3286	5.27189	5.09206	6.12256	5.20786	5.61776	8.68031	10.2112	10.9006
pc1620		NA	late II	rRNA_methylase	N	N	Putative uncharacterized protein	rRNA Methylase		3.94433	-	5.55433	4.19192	4.30513	4.49737	5.0204	4.49467	5.08224	5.33067	5.48326	5.63279
pc1621		PC_RS07755	const	NA	N	N	Putative uncharacterized protein			6.34168	6.44104	5.36671	6.67106	6.62848	6.72671	6.39669	6.34048	6.26808	6.09747	5.99167	6.04499
pc1623	nusB	NA	const	NusB	N	Y	Putative transcription termination factor, nusB	Involved in the transcription termination process (By similarity)		7.42148	7.93588	8.12459	7.61767	7.58689	7.43785	7.53471	7.50788	7.1238	8.07827	8.02378	7.99235
pc1624	murB	PC_RS07770	const	FAD_binding_4,MurB_C	N	N	UDP-N-acetylenolpyruvoylglucosamine reductase	Cell wall formation (By similarity)		-	8.33695	9.74067	8.4526	8.36392	8.96201	8.21156	8.42351	8.28861	7.70912	7.61272	7.78291
pc1625		PC_RS07775	const	PHP	N	N	Putative uncharacterized protein	PHP domain		7.55533	4.89981	7.99541	6.70338	6.85055	6.49238	6.61035	6.60817	6.36156	6.40782	6.28762	6.19861
pc1626	folC	PC_RS07780	const	Mur_ligase_M	N	N	Folylpolyglutamate synthase	Folylpolyglutamate synthase		8.14696	9.02393	6.36464	8.29869	8.33267	8.36042	8.1589	8.4291	8.47751	8.37487	8.12565	8.079
pc1627		PC_RS07785	const	NA	N	N	Putative uncharacterized protein			7.47991	6.99431	-	7.8192	7.8996	7.1788	7.91506	7.82467	7.6287	7.62715	7.55367	7.47398
pc1628		PC_RS07790	const	NA	N	N	Putative uncharacterized protein			10.47	10.5113	10.5408	10.2895	10.2742	10.002	10.7229	10.8053	10.6046	11.343	11.4139	11.2493
pc1629	cydB	PC_RS07795	late I	Cyto_ox_2	N	N	Cytochrome bd ubiquinol oxidase subunit 2	cytochrome d ubiquinol oxidase, subunit		-	8.86336	7.95896	8.55539	8.61666	8.72245	9.13029	9.23022	8.89369	8.98241	8.95318	9.08576
pc1630	cydA	PC_RS07800	const	Bac_Ubq_Cox	N	N	Cytochrome bd ubiquinol oxidase subunit 1	cytochrome d ubiquinol oxidase, subunit		9.50198	9.39971	9.70389	9.79282	9.77662	9.83173	10.0427	10.1324	9.86959	10.07	10.0484	10.0148
pc1632	folP	PC_RS07805	const	Pterin_bind	N	N	Dihydropteroate synthase	Folate synthesis bifunctional protein		6.91836	6.8478	5.35844	7.09195	6.88534	6.83964	7.51527	7.4073	7.53544	7.57379	7.4904	7.32173
pc1633		NA	const	DisA_N	N	N	Putative uncharacterized protein	DisA bacterial checkpoint controller nucleotide-binding		6.33443	5.84883	7.09643	7.00156	6.77324	6.88747	6.96019	7.28849	6.9198	7.44215	7.35571	7.22538
pc1634		PC_RS07820	const	Methyltrans_RNA	N	Y	Ribosomal RNA small subunit methyltransferase E	Specifically methylates the N3 position of the uracil ring of uridine 1498 (m3U1498) in 16S rRNA. Acts on the fully assembled 30S ribosomal subunit (By similarity)		6.17707	6.69147	7.2021	6.70759	6.85337	7.17552	7.31454	7.04934	7.5436	7.04942	6.96013	7.02364
pc1635		PC_RS07825	late II	NA	N	N	Putative uncharacterized protein			8.50909	7.21613	5.72677	6.86579	6.56503	6.65437	6.80883	7.08496	6.77252	7.59063	7.75736	7.61398
pc1636	pyk	PC_RS07830	const	PK_C,PK	N	N	Pyruvate kinase	pyruvate kinase (EC 2.7.1.40)		7.27406	6.2649	6.94546	6.81059	6.86263	6.9584	6.82658	6.95189	6.6122	6.78844	6.86282	6.84365
pc1639		PC_RS07845	late II	Ank_2,Ank_2,TPR_12,Ank_2,Patatin	Y	N	Putative uncharacterized protein	Patatin-like phospholipase		9.40938	9.07134	9.31894	8.48134	8.42964	8.35125	10.0714	10.082	9.90574	10.3029	10.3086	10.2471
pc1641	uvrA_2	PC_RS07855	early II	ABC_tran,ABC_tran	N	Y	UvrABC system protein A	The UvrABC repair system catalyzes the recognition and processing of DNA lesions. UvrA is an ATPase and a DNA-binding protein. A damage recognition complex composed of 2 UvrA and 2 UvrB subunits scans DNA for abnormalities. When the presence of a lesion has been verified by UvrB, the UvrA molecules dissociate (By similarity)		8.64456	8.49845	7.96178	7.40775	7.48517	7.54005	7.13696	7.00646	7.20285	6.98546	6.84815	6.83361
pc1642		PC_RS07860	const	MFS_1	N	N	Putative uncharacterized protein	Major Facilitator Superfamily		4.72033	4.23473	3.74537	4.43389	4.49617	3.96671	3.97329	4.15332	4.11763	4.08759	4.04359	3.82046
pc1643		PC_RS07865	early II	NA	N	N	Putative uncharacterized protein			11.0104	10.8173	10.3461	8.80591	8.57976	8.50934	8.06735	7.8441	7.75799	8.05637	8.36605	8.52131
pc1644		PC_RS07870	early II	NA	N	N	Putative uncharacterized protein			7.74431	8.58064	8.35431	7.08783	6.97959	7.06469	6.94068	6.9951	6.72047	6.77674	6.67225	6.78449
pc1645	pknD	PC_RS07875	early II	Pkinase	N	N	Serine/threonine-protein kinase PknD	Together with the serine threonine kinase pkn1, may play a role in the specific interactions with host proteins during intracellular growth (By similarity)		10.1763	9.75779	9.80899	9.06276	9.12661	9.27426	8.71151	9.20466	8.95429	8.92527	8.93044	8.89744
pc1649		PC_RS10095	early II	LRR_8,LRR_8	Y	N	Putative uncharacterized protein			9.21776	9.02167	9.16034	8.16579	7.9936	7.62372	7.86714	7.79785	7.83484	7.86184	7.70265	7.56148
pc1651		PC_RS10105	late I	rve_3	N	N	Putative uncharacterized protein			2.67206	3.18647	3.6971	4.05716	3.71094	3.67051	5.20186	4.30987	5.0135	4.97817	4.95384	4.8724
pc1652		PC_RS07905	const	zf-Nse	N	N	Putative uncharacterized protein			8.1092	7.90739	8.51756	8.46549	8.08394	7.85087	8.83859	8.83642	8.8886	8.96426	8.93846	8.91977
pc1654	valS	PC_RS07910	const	tRNA-synt_1,Val_tRNA-synt_C,Anticodon_1,tRNA-synt_1	N	Y	Valine--tRNA ligase	amino acids such as threonine, to avoid such errors, it has a posttransfer editing activity that hydrolyzes mischarged Thr-tRNA(Val) in a tRNA-dependent manner (By similarity)		11.0062	11.3111	10.5222	11.8315	11.8403	11.9638	10.8845	11.0986	11.0751	10.4894	10.3657	10.5755
pc1655		PC_RS07915	const	NA	Y	N	Putative uncharacterized protein			6.18078	6.55768	6.74638	7.07746	7.23325	7.25507	7.30728	7.16043	7.07225	7.22301	7.12272	7.17504
pc1656	agcS_1	PC_RS07920	mid	Na_Ala_symp	Y	N	Sodium/alanine symporter AgcS	Sodium:alanine symporter family	dagA_3	4.0895	6.01894	5.52957	6.68758	7.13835	7.43076	6.02283	5.79634	6.2491	5.64071	5.83113	6.05551
pc1657	agcS_2	PC_RS07925	mid	Na_Ala_symp	N	N	Sodium/alanine symporter AgcS	Sodium:alanine symporter family	dagA_4	6.91939	6.5858	5.7745	8.00605	8.11027	8.6121	7.68569	7.71766	7.44289	6.93502	7.04155	7.43826
pc1658	aroF	PC_RS07930	mid	DAHP_synth_1	N	N	Phospho-2-dehydro-3-deoxyheptonate aldolase, Tyr-sensitive	Stereospecific condensation of phosphoenolpyruvate (PEP) and D-erythrose-4-phosphate (E4P) giving rise to 3-deoxy-D- arabino-heptulosonate-7-phosphate (DAHP) (By similarity)		6.34688	4.27632	4.78695	7.19537	7.08619	7.04577	7.30311	7.1949	7.48478	7.52337	7.42106	7.2458
pc1660	fumC	PC_RS07940	const	FumaraseC_C,Lyase_1	N	N	Fumarate hydratase class II	fumarate hydratase class II		6.69111	6.62055	6.71615	6.18156	6.39295	6.40838	6.74613	6.99634	6.87209	6.87874	7.02432	7.0953
pc1664		NA	const	DDE_Tnp_1_3	N	N	Putative uncharacterized protein			4.75568	4.27008	4.78071	5.80028	5.73315	5.90387	6.03611	6.06091	5.63055	5.83472	5.88332	5.76276
pc1665		PC_RS07960	const	NA	N	N	Putative uncharacterized protein			6.11899	-	6.14403	5.02954	5.29172	5.05604	5.25646	5.57622	4.87547	5.13733	5.24204	5.3242
pc1666		PC_RS07965	const	LRR_8	Y	N	Putative uncharacterized protein			6.78819	8.0802	8.1758	7.92609	7.88183	7.91593	7.85528	7.55355	7.65178	7.92589	7.94121	7.92544
pc1667	atpC	PC_RS07970	const	ATP-synt_DE,ATP-synt_DE_N	N	N	ATP synthase epsilon chain	Produces ATP from ADP in the presence of a proton gradient across the membrane (By similarity)		9.31494	8.41431	9.33998	9.61998	9.41991	9.67971	9.29372	9.03521	9.5582	9.83216	9.91741	9.71825
pc1668	atpD_1	PC_RS07975	const	ATP-synt_ab_N,ATP-synt_ab_C,ATP-synt_ab	N	Y	ATP synthase subunit beta	Produces ATP from ADP in the presence of a proton gradient across the membrane. The catalytic sites are hosted primarily by the beta subunits (By similarity)		8.17892	8.69332	9.07843	9.15715	9.32632	9.37704	9.17989	9.12158	9.04942	9.17348	9.13975	9.09663
pc1669	atpG	PC_RS07980	const	ATP-synt	N	N	ATP synthase gamma chain	Produces ATP from ADP in the presence of a proton gradient across the membrane. The gamma chain is believed to be important in regulating ATPase activity and the flow of protons through the CF(0) complex (By similarity)		9.72835	10.0083	9.23881	10.3475	10.38	10.1862	10.1635	10.1416	10.2813	10.1549	10.2177	10.1376
pc1670	atpA_1	PC_RS07985	const	ATP-synt_ab_N,ATP-synt_ab_C,ATP-synt_ab	N	Y	ATP synthase subunit alpha	Produces ATP from ADP in the presence of a proton gradient across the membrane. The alpha chain is a regulatory subunit (By similarity)		9.61657	10.2877	9.41131	9.98653	10.0399	10.0852	9.71205	9.80413	9.6574	9.73301	9.74443	9.74781
pc1671	atpH	PC_RS07990	const	OSCP	N	Y	ATP synthase subunit delta	F(1)F(0) ATP synthase produces ATP from ADP in the presence of a proton or sodium gradient. F-type ATPases consist of two structural domains, F(1) containing the extramembraneous catalytic core and F(0) containing the membrane proton channel, linked together by a central stalk and a peripheral stalk. During catalysis, ATP synthesis in the catalytic domain of F(1) is coupled via a rotary mechanism…		8.45443	7.96884	8.64939	8.90757	8.77562	8.85802	8.70043	8.83132	8.76712	8.76869	8.7604	8.72662
pc1672	atpF	PC_RS07995	mid	ATP-synt_B	N	Y	ATP synthase subunit b	Component of the F(0) channel, it forms part of the peripheral stalk, linking F(1) to F(0) (By similarity)		5.20701	7.83689	7.96901	8.62318	8.52304	8.51228	8.76702	8.73463	8.86784	8.65429	8.69172	8.62257
pc1673	atpE	NA	const	ATP-synt_C	N	Y	ATP synthase subunit c	ATP synthase		9.4294	10.0142	9.45444	10.3929	10.5934	10.4256	10.5966	10.3196	10.3558	10.4059	10.303	10.1766
pc1674	atpB_1	PC_RS08005	const	ATP-synt_A	N	N	ATP synthase subunit a	it plays a direct role in the translocation of protons across the membrane (By similarity)		8.09205	8.12103	9.30973	8.55908	8.62125	8.38118	9.00713	8.93307	8.79606	8.95981	9.01149	8.7516
pc1675		PC_RS08010	late I	NA	N	N	Putative uncharacterized protein			-	6.62629	6.55197	6.83629	6.35588	6.1978	6.6644	6.60083	6.59772	7.21023	7.18524	7.21067
pc1676	ntpK	PC_RS08020	const	ATP-synt_C,ATP-synt_C	N	Y	Putative V-type sodium ATP synthase subunit K (NtpK)	v-type ATP synthase subunit		8.2919	7.29173	5.99501	8.37743	8.44069	8.65492	8.50548	8.51466	8.38991	8.7156	8.61148	8.53026
pc1677	atpI	PC_RS08025	const	V_ATPase_I,V_ATPase_I	N	Y	V-type ATP synthase subunit I	V-type ATP synthase subunit I (EC 3.6.3.14)		10.4299	9.99317	10.0563	10.7478	10.6405	10.5703	10.6674	10.5652	10.5046	10.988	10.9645	10.924
pc1678	atpD_2	PC_RS08030	mid	ATP-synt_D	N	Y	V-type ATP synthase subunit D	Produces ATP from ADP in the presence of a proton gradient across the membrane (By similarity)		6.47649	6.99089	7.50152	9.45743	9.48499	9.5624	9.12703	9.09292	9.30471	9.19774	9.14176	9.11737
pc1679	atpB_2	PC_RS08035	mid	ATP-synt_ab_N,ATP-synt_ab	N	Y	V-type ATP synthase beta chain	Produces ATP from ADP in the presence of a proton gradient across the membrane. The V-type beta chain is a regulatory subunit		6.99414	8.50854	7.77817	9.17501	9.06842	9.15479	8.60777	8.74491	8.867	8.96078	8.93175	8.87545
pc1680	atpA_2	PC_RS08040	mid	ATP-synt_ab_N,ATP-synt_ab_C,ATP-synt_ab	N	Y	V-type ATP synthase alpha chain	Produces ATP from ADP in the presence of a proton gradient across the membrane. The V-type alpha chain is a catalytic subunit (By similarity)		9.81416	10.0182	10.4086	11.0359	11.046	11.0654	10.9918	10.8176	10.8005	10.7398	10.7508	10.7168
pc1681		PC_RS08045	mid	DUF2764	N	N	Putative uncharacterized protein	Protein of unknown function (DUF2764)		6.15757	5.93501	7.66803	8.23094	7.91526	8.08202	7.55808	7.9859	7.82397	7.94969	7.94806	7.95999
pc1682	ntpE	PC_RS08050	mid	HrpE	N	Y	V-type proton ATPase subunit E	Produces ATP from ADP in the presence of a proton gradient across the membrane (By similarity)		4.98408	6.91352	6.42415	8.23916	8.28765	8.27408	8.32231	8.21155	8.16858	8.09411	8.09323	8.00638
pc1683		NA	mid	NA	N	Y	Putative uncharacterized protein			8.65751	7.66942	7.91702	9.74719	9.74506	9.56568	9.81256	9.80689	9.79542	9.50699	9.33731	9.21918
pc1684		NA	mid	NA	N	N	Putative uncharacterized protein			9.29988	8.8814	6.9326	9.89122	9.96325	9.86021	9.67925	9.84161	9.71876	10.0361	9.84262	9.56574
pc1685		PC_RS08065	const	NA	N	N	Putative uncharacterized protein			8.31006	6.50253	7.01317	8.07366	8.0119	8.1764	7.93296	8.15318	8.10401	7.97422	7.85209	7.67288
pc1686		PC_RS08070	const	NA	N	Y	Putative uncharacterized protein			8.66994	7.98271	8.63084	8.42297	8.42047	8.44861	8.66467	9.02315	9.1647	9.36775	9.34423	9.18325
pc1687		NA	mid	NA	N	N	Putative uncharacterized protein		pCOMP: cell envelope	10.8263	9.90463	10.4153	11.7407	11.9533	11.9912	11.8581	11.7173	11.6215	11.7991	11.8031	11.4018
pc1689		PC_RS08085	late II	NA	N	N	Putative uncharacterized protein			9.85576	10.5222	9.29583	6.07092	6.18414	5.77174	8.92485	8.64556	8.54753	10.9258	11.604	11.774
pc1690		PC_RS08090	NA	NA	N	N	Putative uncharacterized protein			-	8.50253	-	8.64171	8.14248	8.15651	9.01638	8.7283	8.68156	8.64949	8.76597	8.65522
pc1691	tal_1	PC_RS08095	mid	Transaldolase	N	Y	Transaldolase	Transaldolase is important for the balance of metabolites in the pentose-phosphate pathway (By similarity)		7.10442	7.08831	8.12946	8.62656	8.63268	8.50309	8.87237	8.79353	8.83734	8.51039	8.50442	8.38848
pc1692		PC_RS08100	early I	NA	N	N	Putative uncharacterized protein			8.39023	8.68224	8.19287	6.55293	7.18653	6.33621	7.62724	6.8881	6.80567	7.60062	7.47419	7.48587
pc1693		PC_RS08105	const	NA	N	N	Putative uncharacterized protein			5.86368	5.79312	6.30376	5.54423	5.98056	5.63472	5.96052	7.41403	6.37223	6.45962	6.36417	6.37225
pc1694		PC_RS08110	early I	NA	Y	Y	Putative uncharacterized protein			10.5313	10.0737	10.7168	6.86666	6.94939	7.17923	6.54064	6.31608	6.63886	7.52078	8.5117	9.13468
pc1695	udg	PC_RS08115	const	UDPG_MGDP_dh_C,UDPG_MGDP_dh,UDPG_MGDP_dh_N	N	Y	UDP-glucose 6-dehydrogenase	UDPglucose 6-dehydrogenase		6.79904	8.10193	6.9496	7.59394	7.58793	7.76432	7.56454	7.10911	7.32186	6.90242	6.91155	7.01385
pc1696	fps	PC_RS08120	early II	polyprenyl_synt	N	Y	Farnesyl diphosphate synthase	Polyprenyl synthetase		7.24339	6.75779	7.11642	6.54409	6.59937	6.64783	6.02856	6.25316	6.2911	6.0005	5.9486	6.06546
pc1697	exoY	PC_RS08125	const	Bac_transf	Y	N	Probable exopolysaccharide production protein	Bacterial sugar transferase		4.73713	5.83649	6.34713	6.44415	6.53089	6.00236	6.62949	6.4773	6.51714	6.59722	6.46658	6.48947
pc1699	rarA	PC_RS08135	const	AAA,MgsA_C	N	N	Replication-associated recombination protein A	recombination		7.21704	6.50905	5.43472	6.25421	6.75841	6.57806	6.89293	6.74138	6.69302	6.27898	6.16026	6.10988
pc1700		NA	late I	NA	N	Y	Putative uncharacterized protein			7.654	7.94601	8.19361	8.57644	8.37737	8.35289	8.95375	9.17835	9.15933	9.48062	9.51477	9.36371
pc1701	folD	PC_RS08145	const	THF_DHG_CYH,THF_DHG_CYH_C	N	N	Bifunctional protein FolD	Catalyzes the oxidation of 5,10- methylenetetrahydrofolate to 5,10-methenyltetrahydrofolate and then the hydrolysis of 5,10-methenyltetrahydrofolate to 10- formyltetrahydrofolate (By similarity)		3.88925	8.10409	5.91428	7.01458	6.99421	7.16382	6.48615	7.00944	6.85312	6.47639	6.31554	6.324
pc1702	apbE	PC_RS08150	early II	ApbE	N	N	Thiamine biosynthesis lipoprotein ApbE	thiamine biosynthesis lipoprotein	pCOMP: (putative) lipoprotein	8.92361	7.73757	7.24821	7.368	7.18488	7.10426	7.58304	7.35847	7.52614	7.32174	7.1268	7.1825
pc1703		PC_RS08155	late II	NA	N	Y	Putative uncharacterized protein			6.41951	-	5.44454	5.01759	5.23097	4.32485	6.43145	6.49341	6.60048	7.08431	7.16325	6.96621
pc1704		PC_RS08160	const	NA	N	Y	Putative uncharacterized protein			9.13015	8.89248	8.96254	9.27134	9.06384	9.11444	8.03139	8.40159	8.48576	8.20695	8.17053	8.09713
pc1705	dnaN	PC_RS08165	mid	DNA_pol3_beta_3,DNA_pol3_beta_2,DNA_pol3_beta	N	Y	DNA polymerase III subunit beta	DNA polymerase III is a complex, multichain enzyme responsible for most of the replicative synthesis in bacteria. This DNA polymerase also exhibits 3' to 5' exonuclease activity. The beta chain is required for initiation of replication once it is clamped onto DNA, it slides freely (bidirectional and ATP- independent) along duplex DNA (By similarity)		8.31388	8.88968	7.62271	9.66142	9.75993	9.81943	9.34565	9.32934	9.36765	9.10333	8.95334	8.98326
pc1706	recF	PC_RS08170	const	AAA_23	N	Y	DNA replication and repair protein RecF	it is required for DNA replication and normal SOS inducibility. RecF binds preferentially to single-stranded, linear DNA. It also seems to bind ATP (By similarity)		5.46076	5.97516	5.07076	6.23191	5.99682	6.05167	5.79463	6.0555	6.07784	5.77231	5.8727	5.71668
pc1707	smpB	PC_RS08175	const	SmpB	N	N	SsrA-binding protein	Binds specifically to the SsrA RNA (tmRNA) and is required for stable association of SsrA with ribosomes (By similarity)		6.27753	4.47	7.30257	7.27358	7.22969	7.14388	7.3661	6.9978	7.28752	6.94298	6.87867	6.67668
pc1708	rlmH	PC_RS08180	const	SPOUT_MTase	N	N	Ribosomal RNA large subunit methyltransferase H	Specifically methylates the pseudouridine at position 1915 (m3Psi1915) in 23S rRNA (By similarity)		6.44403	7.63651	7.9545	6.64768	6.69496	6.61241	6.19818	6.4798	6.53755	6.49781	6.45029	6.3082
pc1709		PC_RS08185	const	NA	N	N	Putative uncharacterized protein			8.34896	8.86336	7.374	9.41673	9.11576	8.99846	9.15886	9.08913	9.12898	8.80442	8.81538	8.92344
pc1710	yacL	PC_RS08190	mid	NA	N	Y	Uncharacterized PIN and TRAM-domain containing protein YacL			7.47649	9.45032	10.202	11.4014	11.3868	11.4145	11.1505	11.1116	11.1662	10.9493	10.8735	10.836
pc1711	acpS	PC_RS08195	mid	ACPS	N	N	Holo-[acyl-carrier-protein] synthase	Transfers the 4'-phosphopantetheine moiety from coenzyme A to a Ser of acyl-carrier-protein (By similarity)		7.14592	7.66032	6.586	8.97847	8.86036	8.90814	8.62127	8.46885	8.64316	8.61442	8.51007	8.58201
pc1712		PC_RS08200	const	NA	N	N	Putative uncharacterized protein		pCOMP: integral OMP	6.42412	7.93852	6.12722	6.32247	6.17081	6.49295	6.86415	6.80228	6.73486	6.8801	6.96032	6.9859
pc1713	trxB	PC_RS08205	const	Pyr_redox,Pyr_redox_2	N	Y	Thioredoxin reductase	Thioredoxin reductase		9.48138	8.99578	10.7865	9.04677	9.1503	9.23471	9.61885	9.65063	9.67443	9.41317	9.50972	9.56272
pc1714		PC_RS08210	NA	NA	Y	N	Putative uncharacterized protein			10.2712	9.88873	8.86331	-	-	-	-	2.65165	2.19482	4.26724	5.3603	5.6924
pc1715	opuE	PC_RS08215	const	SSF	N	N	Osmoregulated proline transporter	symporter		9.41041	9.07681	9.07287	9.40693	9.40864	9.52895	9.0314	8.96075	9.0205	8.57994	8.63659	8.7234
pc1716		PC_RS08220	const	NA	Y	N	Putative uncharacterized protein		pCOMP: cell envelope	8.49634	8.80911	8.87228	8.77291	8.95091	8.86099	8.43419	8.19319	8.41207	8.13307	8.05393	8.09899
pc1717	acpP	PC_RS08225	const	PP-binding	N	Y	Acyl carrier protein	Carrier of the growing fatty acid chain in fatty acid biosynthesis (By similarity)		8.41623	7.68962	8.32578	8.54533	8.20862	8.32526	7.83054	7.77392	7.68582	8.08917	8.17973	8.06123
pc1718	fabG_2	PC_RS08230	const	adh_short	N	Y	3-oxoacyl-[acyl-carrier-protein] reductase FabG	reductase (EC 1.1.1.100)		7.71135	8.07375	8.50192	8.08161	8.07456	8.2365	7.84883	7.84063	7.67276	7.50541	7.45678	7.50027
pc1719	fabD	PC_RS08235	const	Acyl_transf_1	N	Y	Malonyl CoA-acyl carrier protein transacylase	malonyl CoA-acyl carrier protein transacylase		9.91836	11.3072	11.3584	10.7368	10.5588	11.0733	10.4328	10.0335	9.90265	9.96414	9.8398	9.98053
pc1720	fabH	PC_RS08240	const	ACP_syn_III,ACP_syn_III_C	N	N	3-oxoacyl-[acyl-carrier-protein] synthase 3	Catalyzes the condensation reaction of fatty acid synthesis by the addition to an acyl acceptor of two carbons from malonyl-ACP. Catalyzes the first condensation reaction which initiates fatty acid synthesis and may therefore play a role in governing the total rate of fatty acid production. Possesses both acetoacetyl-ACP synthase and acetyl transacylase activities. Its substrate specificity deter…		8.63725	9.54397	7.66229	8.94877	9.06844	9.17873	8.74435	8.54515	8.57626	8.15853	8.02749	8.14976
pc1724	recR	PC_RS08255	const	RecR,Toprim_4	N	Y	Recombination protein RecR	May play a role in DNA repair. It seems to be involved in an RecBC-independent recombinational process of DNA repair. It may act with RecF and RecO (By similarity)		6.83272	8.22159	8.44272	8.15641	8.14461	8.10419	8.05766	8.13795	8.12263	7.76751	7.69506	7.67305
pc1726	omp85	PC_RS08265	const	Surf_Ag_VNR,Surf_Ag_VNR,Surf_Ag_VNR,Surf_Ag_VNR,Bac_surface_Ag	N	Y	Putative outer membrane protein Omp85	membrane	pCOMP: (putative) integral OMP	10.3003	10.3997	10.7039	11.4904	11.3638	11.3841	10.7669	10.7284	10.8533	10.7895	10.8266	10.9226
pc1727		PC_RS08270	mid	OmpH	N	Y	Skp-like protein	Skp-like protein	pCOMP: (putative) integral OMP	8.86059	9.1574	8.5637	10.0842	10.0705	9.84454	9.281	9.37625	9.42789	9.41305	9.29139	9.19577
pc1728	lpxD	PC_RS08275	const	Hexapep,Hexapep,Hexapep,LpxD	N	N	UDP-3-O-acylglucosamine N-acyltransferase	Catalyzes the N-acylation of UDP-3-O-acylglucosamine using 3-hydroxyacyl-ACP as the acyl donor. Is involved in the biosynthesis of lipid A, a phosphorylated glycolipid that anchors the lipopolysaccharide to the outer membrane of the cell (By similarity)		7.94079	7.36208	7.13575	7.70407	7.78487	7.8096	7.4475	7.46841	7.51408	7.11629	6.93609	7.02091
pc1729	ptc1	PC_RS08280	early II	PP2C	N	N	Putative phosphoprotein phosphatase	Protein phosphatase 2C		10.464	9.87404	9.23267	9.40008	9.34649	9.49149	8.98254	9.07187	9.17015	8.54522	8.56093	8.53511
pc1730		PC_RS08285	early II	NA	Y	N	Putative uncharacterized protein		putative Inc protein (Heinz et al. 2010)	11.0332	10.5598	10.3171	8.5662	8.53258	8.32614	8.65781	8.87803	8.43621	8.78337	8.95037	8.9119
pc1731	pdhC	PC_RS08290	const	E3_binding,Biotin_lipoyl,2-oxoacid_dh	N	N	Dihydrolipoyllysine-residue acetyltransferase component of pyruvate dehydrogenase complex	branched-chain alpha-keto acid dehydrogenase subunit E2		8.97124	8.84409	8.9588	9.12423	9.07048	9.06149	8.45751	8.53538	8.63421	8.47359	8.46277	8.41643
pc1732	pdhB	PC_RS08295	early II	Transketolase_C,Transket_pyr	N	Y	Pyruvate dehydrogenase E1 component subunit beta, mitochondrial	pyruvate dehydrogenase E1 component beta subunit		10.0627	9.92502	9.95022	9.46997	9.37459	9.3499	8.71802	8.49345	8.9447	8.66154	8.64974	8.73406
pc1733	pdhA	PC_RS08300	const	E1_dh	N	N	Pyruvate dehydrogenase E1 component subunit alpha	pyruvate dehydrogenase E1 component		8.98146	8.68851	8.78411	8.90325	8.89293	8.81641	8.4326	8.57245	8.39278	8.05175	8.09973	8.21997
pc1734	aaaT	PC_RS08305	const	SDF	N	N	Putative neutral amino acid (Glutamate) transporter	Amino acid transporter		7.82835	8.07972	5.26842	7.33396	7.13193	7.21912	7.06269	7.45194	7.09179	7.35567	7.34022	7.29356
pc1735		PC_RS08310	const	Ala_racemase_N	Y	Y	UPF0001 protein aq_274	Alanine racemase, N-terminal domain		7.22145	6.73585	7.24649	6.63896	6.86913	6.3737	6.73744	6.87613	6.70728	6.83336	6.86566	6.74298
pc1736		PC_RS08315	const	NA	N	N	Putative uncharacterized protein			6.45208	6.22952	7.74015	6.49044	6.22792	5.68319	6.65994	6.58738	6.33219	6.62543	6.7268	6.70991
pc1737		PC_RS08320	const	YdfA_immunity	N	Y	UPF0365 protein pc1737	UPF0365 protein	putative Inc protein (Heinz et al. 2010)	8.06373	9.49567	9.08877	9.16598	9.33356	9.40401	9.61624	9.35704	9.3002	9.03214	9.037	9.13293
pc1738		PC_RS08325	const	NfeD	N	N	Putative uncharacterized protein	NfeD-like C-terminal, partner-binding		8.11924	8.14822	8.33692	6.99244	7.43823	7.21723	7.8186	7.66958	7.4054	7.65465	7.56657	7.66955
pc1739		PC_RS08330	early II	NfeD	N	N	Putative uncharacterized protein			9.51389	8.61325	9.46492	7.91528	7.9946	7.83427	7.9924	8.08215	8.24548	8.0042	8.13764	8.02098
pc1740		PC_RS08335	early II	NA	N	N	Putative uncharacterized protein			11.3381	10.8956	11.1767	9.24727	9.21522	9.11233	8.6011	8.55829	8.45331	8.40193	8.46547	8.26968
pc1741		PC_RS08340	early II	NA	Y	N	Putative uncharacterized protein			10.5253	10.3959	10.1866	7.04416	6.68789	6.80048	5.94855	5.8339	5.62705	5.91562	6.05753	6.04428
pc1742		PC_RS10115	early II	NA	Y	N	Putative uncharacterized protein			13.8943	13.8674	14.1381	12.0465	12.1423	12.1376	9.76371	10.1143	9.8554	8.9424	8.76983	8.60344
pc1743		PC_RS08350	early II	NA	N	N	Putative uncharacterized protein			13.4069	13.8835	13.7237	12.4428	12.2041	12.0466	10.9406	11.185	11.2935	11.58	11.8691	11.7317
pc1744		PC_RS08355	early I	NA	N	N	Putative uncharacterized protein			8.93421	9.84716	7.82174	5.35463	5.17662	5.47323	5.48672	5.93201	5.73822	6.91366	7.88473	8.43187
pc1745		PC_RS10120	early I	NA	Y	Y	Putative uncharacterized protein			12.5862	11.3091	11.2068	6.10742	6.24865	6.26267	7.17037	6.81456	7.27527	8.66142	9.99273	10.6623
pc1748	hemL	PC_RS08370	const	Aminotran_3	Y	Y	Glutamate-1-semialdehyde 2,1-aminomutase	Glutamate-1-semialdehyde aminotransferase		7.44716	5.1542	6.07988	6.44402	6.40962	6.26274	6.50217	6.64958	6.69525	6.52483	6.36126	6.32882
pc1749		PC_RS08375	const	Surf_Ag_VNR,Bac_surface_Ag	N	N	Putative uncharacterized protein	Surface antigen	pCOMP: (putative) integral OMP	7.66534	8.00981	9.60791	8.67374	8.55665	8.4305	8.13539	8.26492	8.04014	8.1353	8.06632	7.94096
pc1750		PC_RS08380	const	DUF490	N	N	Putative uncharacterized protein	Family of unknown function (DUF490)		7.31494	8.2768	7.88055	8.43759	8.27521	8.38534	8.13594	8.20027	8.03649	8.3318	8.27843	8.1223
pc1751		PC_RS08385	mid	NA	N	N	Putative uncharacterized protein			4.85181	7.5886	7.46181	8.47675	8.47063	8.19011	8.36626	8.43557	8.38273	8.25294	8.29231	8.13333
pc1752		PC_RS08390	const	Permease	N	Y	Probable ABC transporter permease protein RF_0080	ABC transporter, permease protein		-	6.4958	4.306	4.43544	4.46279	4.7872	4.98322	5.20634	4.91363	4.93145	4.9631	4.82804
pc1753		PC_RS08395	const	ABC_tran	N	N	Putative uncharacterized protein	ABC transporter, ATP-binding protein		8.2827	9.0195	6.72278	8.20083	8.17402	8.47755	8.67652	8.3566	8.59861	8.50322	8.54831	8.45587
pc1754		PC_RS08400	const	MCE	N	Y	Putative uncharacterized protein	ABC transporter, periplasmic substrate-binding protein		6.28669	7.53806	7.72677	7.82706	7.7481	7.52036	7.98216	8.18281	7.93479	8.09738	8.23519	8.12095
pc1755		PC_RS08405	late I	DUF179	N	Y	UPF0301 protein pc1755	UPF0301 protein		7.10424	5.44872	4.95935	6.62816	6.85583	6.6332	7.47551	7.3673	7.32245	7.35208	7.47431	7.34233
pc1756	rpsI	PC_RS08410	const	Ribosomal_S9	N	Y	30S ribosomal protein S9	30S ribosomal protein S9		9.76393	10.2014	10.4048	10.9172	10.9734	10.9657	10.3682	10.3283	10.381	10.12	10.085	10.0754
pc1757	rplM	PC_RS08415	const	Ribosomal_L13	N	Y	50S ribosomal protein L13	This protein is one of the early assembly proteins of the 50S ribosomal subunit, although it is not seen to bind rRNA by itself. It is important during the early stages of 50S assembly (By similarity)		11.5845	11.6258	11.1578	12.2085	12.1975	12.228	11.5708	11.6831	11.7599	11.5845	11.513	11.5483
pc1758	miaB	PC_RS08420	early II	UPF0004,Radical_SAM	N	N	(Dimethylallyl)adenosine tRNA methylthiotransferase MiaB	Catalyzes the methylthiolation of N6- (dimethylallyl)adenosine (i(6)A), leading to the formation of 2- methylthio-N6-(dimethylallyl)adenosine (ms(2)i(6)A) at position 37 in tRNAs that read codons beginning with uridine (By similarity)		10.8419	10.6933	10.3194	10.7156	10.6917	10.7243	9.94089	9.92566	9.8624	9.60367	9.47046	9.6521
pc1759	sodC	PC_RS08425	late II	Sod_Cu	N	Y	Superoxide dismutase [Cu-Zn]	Destroys radicals which are normally produced within the cells and which are toxic to biological systems (By similarity)		10.031	10.1304	10.2784	9.91473	9.7978	9.73451	10.8658	11.027	10.9362	10.8384	10.8884	10.808
pc1760	ligA	PC_RS08430	const	DNA_ligase_ZBD,BRCT,HHH_2,DNA_ligase_OB,DNA_ligase_aden	N	Y	DNA ligase	DNA ligase that catalyzes the formation of phosphodiester linkages between 5'-phosphoryl and 3'-hydroxyl groups in double-stranded DNA using NAD as a coenzyme and as the energy source for the reaction. It is essential for DNA replication and repair of damaged DNA (By similarity)		7.96663	7.77054	6.82174	7.07992	7.2164	6.9449	7.4045	7.34705	7.46765	7.40181	7.44295	7.37918
pc1761	glgB	PC_RS08435	const	Alpha-amylase,Alpha-amylase_C,CBM_48	N	Y	1,4-alpha-glucan branching enzyme GlgB	Catalyzes the formation of the alpha-1,6-glucosidic linkages in glycogen by scission of a 1,4-alpha-linked oligosaccharide from growing alpha-1,4-glucan chains and the subsequent attachment of the oligosaccharide to the alpha-1,6 position (By similarity)		9.83535	10.4429	9.65393	9.18727	9.14059	9.19369	9.83412	9.85384	9.58039	9.94679	10.0212	9.91262
pc1762		PC_RS08440	early II	NA	N	N	Putative uncharacterized protein			7.5559	6.0703	5.84397	6.48155	6.40898	6.52704	5.83087	5.56567	6.2223	5.56895	5.66058	5.58866
pc1763	mtaB	PC_RS08445	early II	UPF0004,Radical_SAM	N	N	Threonylcarbamoyladenosine tRNA methylthiotransferase MtaB	MiaB-like tRNA modifying enzyme		9.69045	8.57409	9.03742	8.53497	8.6548	8.73147	8.14584	8.07789	8.09382	7.79919	7.68114	7.79268
pc1764		PC_RS08450	early I	NA	Y	N	Putative uncharacterized protein			13.7222	13.3757	12.8049	10.5366	10.4285	10.4607	10.5703	10.5321	10.4848	11.5588	12.1086	12.473
pc1765	radC	PC_RS08455	NA	RadC	N	N	UPF0758 protein pc1765	UPF0758 protein pc1765		6.79955	-	-	7.11753	7.29786	6.8569	7.38181	7.1912	7.23884	7.43041	7.2647	7.2319
pc1766	hflX	PC_RS08460	const	GTP-bdg_N,MMR_HSR1	N	Y	GTPase HflX	GTPase that associates with the 50S ribosomal subunit and may have a role during protein synthesis or ribosome biogenesis (By similarity)		8.1398	5.95376	7.4644	7.40942	7.63474	7.36855	7.76006	7.82259	7.55524	7.70861	7.70417	7.67238
pc1770		PC_RS08480	late I	NA	N	N	Putative uncharacterized protein			6.34168	7.27112	5.78175	8.27857	8.02441	7.74385	8.0507	8.03498	8.10762	8.49761	8.65787	8.59153
pc1771	CS	PC_RS08485	const	Citrate_synt	N	Y	Citrate synthase, mitochondrial	citrate synthase		7.98597	7.33044	7.16301	7.09043	7.14647	7.25743	7.94598	8.02459	7.87534	8.31429	8.37824	8.33443
pc1772	mdh	PC_RS08490	late II	Ldh_1_N,Ldh_1_C	N	Y	Malate dehydrogenase	Catalyzes the reversible oxidation of malate to oxaloacetate (By similarity)		6.23373	7.16317	6.6738	6.51694	6.38808	6.69161	7.91552	7.53895	7.31213	7.83415	7.98028	7.93281
pc1773		PC_RS08495	early I	NA	N	Y	Putative uncharacterized protein			10.9719	10.4628	10.5973	5.30089	5.27894	5.47556	4.37754	4.47491	4.11119	7.6353	8.88417	9.34431
pc1774		PC_RS08500	const	DUF1768	N	N	Putative uncharacterized protein	Domain of unknown function (DUF1768)		7.05074	7.07972	6.85339	6.34896	6.03715	6.61688	6.38086	6.00318	6.11826	6.10428	5.87262	6.10159
pc1778		PC_RS08530	const	DUF2431	Y	N	Putative uncharacterized protein			9.08322	8.86065	8.4644	9.27941	9.41094	9.23223	9.51151	9.55576	9.37208	9.38611	9.34075	9.31415
pc1779		PC_RS08535	late I	NA	N	N	Putative uncharacterized protein			-	3.18696	3.69759	4.21292	3.77032	3.37144	4.31253	5.41272	4.46651	5.03131	5.21543	4.83945
pc1782	SETH3	PC_RS08545	const	CBS,SIS	N	N	Probable arabinose 5-phosphate isomerase	carbohydrate isomerase, KpsF GutQ family		8.30681	8.23625	9.06882	9.19054	9.26323	9.17973	9.10725	9.02708	9.23322	9.30317	9.05879	9.12228
pc1783	icd	PC_RS08550	late II	Iso_dh	N	Y	Isocitrate dehydrogenase [NADP]	Isocitrate dehydrogenase		8.37741	8.27032	8.40244	7.54719	7.80401	7.67598	8.7879	9.05703	9.03469	9.5909	9.56985	9.41859
pc1784		PC_RS08555	const	NA	N	N	Putative uncharacterized protein			6.87716	7.39156	6.31723	7.00576	6.94578	7.14863	6.93217	7.23486	6.98562	7.55827	7.38345	7.36756
pc1785	gltT	PC_RS08560	const	SDF	N	N	Proton/sodium-glutamate symport protein	symport protein		5.69475	8.01651	6.30475	7.56878	7.36298	7.45475	6.69021	7.12774	7.19766	7.27534	7.20332	7.2654
pc1786	lpxK	PC_RS08565	const	LpxK	N	N	Tetraacyldisaccharide 4'-kinase	Transfers the gamma-phosphate of ATP to the 4'-position of a tetraacyldisaccharide 1-phosphate intermediate (termed DS-1- P) to form tetraacyldisaccharide 1,4'-bis-phosphate (lipid IVA) (By similarity)		8.45522	8.96962	8.57337	8.77777	8.82879	8.7947	8.6707	8.96903	8.80171	8.63176	8.53085	8.45783
pc1787	gmhA	PC_RS08570	const	SIS_2	N	N	Phosphoheptose isomerase	phosphoheptose isomerase		8.25624	7.90815	7.76671	8.15918	8.24621	8.23655	7.74422	7.94409	7.98783	8.13809	8.12465	8.10712
pc1788		PC_RS08575	const	Redoxin	N	N	Putative uncharacterized protein	AhpC/TSA family		6.8938	5.60085	6.11149	6.67744	6.87128	6.29435	7.09839	6.99434	7.07478	7.08499	7.18761	7.08487
pc1790		PC_RS08580	late II	NA	N	Y	Putative uncharacterized protein			7.67402	7.96603	7.8917	7.67497	7.22747	7.11304	8.77673	8.76574	8.97141	9.11521	9.23904	9.10361
pc1791	rluD	PC_RS08585	const	PseudoU_synth_2	N	N	Ribosomal large subunit pseudouridine synthase D	Pseudouridine synthase		7.9857	6.5001	7.01073	8.48121	8.52707	8.21296	7.89576	7.55841	8.22896	7.78993	7.61465	7.60802
pc1792	rlmB	PC_RS08590	const	SpoU_methylase	N	Y	Uncharacterized tRNA/rRNA methyltransferase slr1673	rRNA Methylase		9.29288	8.51778	9.02841	9.58248	9.57507	9.68677	9.0513	9.21034	9.025	9.0488	8.89258	8.95293
pc1793		PC_RS08595	mid	Methyltrans_SAM	N	N	Putative uncharacterized protein	Sam dependent methyltransferase		7.71032	8.00233	8.09793	9.13696	9.24714	9.29802	8.65023	8.58259	8.68648	8.50014	8.39861	8.41632
pc1794	ppx	PC_RS08600	early I	Ppx-GppA	N	Y	Putative exopolyphosphatase	Ppx/GppA phosphatase family		9.14411	8.65851	9.75411	3.80674	4.40538	4.01703	5.75552	5.63305	5.51064	8.2902	9.14944	9.90896
pc1796		PC_RS08605	mid	NA	Y	Y	Putative uncharacterized protein			4.44437	4.95877	5.4694	7.01388	7.40607	7.22418	6.92762	7.08217	6.87773	6.85119	6.95789	6.91245
pc1797	lspA	PC_RS08610	const	Peptidase_A8	N	N	Lipoprotein signal peptidase	This protein specifically catalyzes the removal of signal peptides from prolipoproteins (By similarity)		8.51389	8.29132	7.53892	8.33679	8.2569	8.01696	8.32944	8.11734	8.4199	8.00783	8.13833	8.17701
pc1798	yocK	PC_RS08615	const	zf-dskA_traR	N	Y	General stress protein 16O	dnaK suppressor		8.55167	9.50664	9.35431	9.95999	10.129	10.1003	10.1703	10.0727	10.1023	9.38578	9.51157	9.51958
pc1799	nrdR	PC_RS08620	const	ATP-cone	N	N	Transcriptional repressor NrdR	Negatively regulates transcription of bacterial ribonucleotide reductase nrd genes and operons by binding to NrdR- boxes (By similarity)		9.32585	9.25529	8.98832	9.68521	9.88829	9.82326	9.23982	9.29872	9.27181	9.16038	9.33462	9.30348
pc1800	mnmA	PC_RS08625	const	tRNA_Me_trans	N	N	tRNA-specific 2-thiouridylase MnmA	Catalyzes the 2-thiolation of uridine at the wobble position (U34) of tRNA, leading to the formation of s(2)U34 (By similarity)		9.59272	7.7852	9.51822	9.30498	9.38767	9.23118	9.01971	8.75974	8.96917	8.62956	8.39897	8.35702
pc1802		PC_RS08635	early II	NA	N	N	Putative uncharacterized protein			7.51491	7.37723	8.25044	6.84532	6.77618	7.03121	5.81744	6.43871	5.84943	5.8055	5.88659	5.78018
pc1803		PC_RS08640	late I	Lysine_decarbox	N	Y	Putative uncharacterized protein	Possible lysine decarboxylase		4.49541	7.33174	7.10541	6.8805	6.83197	6.60239	7.42296	7.29368	7.63332	7.64774	7.67712	7.60989
pc1804	shsP	PC_RS08645	const	HSP20	N	Y	Putative small heat shock protein	Hsp20/alpha crystallin family		10.5216	10.3936	10.7166	10.7658	10.7304	10.7477	10.819	10.8648	10.8854	11.1107	11.0375	11.034
pc1805	znuA	PC_RS08650	const	TroA	N	Y	Uncharacterized periplasmic metal-binding protein CPn_0541/CP_0211/CPj0541/CpB0562	periplasmic metal-binding protein		7.94155	7.64859	7.15923	8.07108	8.07594	8.13826	8.24129	7.91335	8.04788	8.06421	7.84153	7.797
pc1806	zurA	NA	NA	ABC_tran	N	Y	Zinc uptake system ATP-binding protein ZurA	ABC transporter, ATP-binding protein		-	8.23302	-	8.06381	8.12672	8.21531	7.92648	7.77992	7.94963	7.46673	7.49866	7.33238
pc1807	znuB	NA	mid	ABC-3	N	N	Putative zinc ABC transporter membrane protein	metal transport system membrane protein CPn_0543 CP_0209 CPj0543 CpB0565		5.45443	6.96884	7.06443	7.70652	7.70925	7.7838	7.77513	7.43104	7.43059	7.29187	7.20685	7.0115
pc1808		PC_RS10125	early I	NA	N	Y	Putative uncharacterized protein			7.61399	8.66896	7.76456	1.08022	3.30891	3.73797	4.029	2.28986	3.83303	6.79456	8.15637	8.87564
pc1809	ndh	PC_RS08675	const	Pyr_redox,Pyr_redox_2	N	N	Putative NADH2 dehydrogenase	Pyridine nucleotide-disulphide oxidoreductase		11.7546	10.269	10.3646	11.3097	11.3684	11.3229	11.202	11.4135	11.0866	10.9987	10.9963	10.955
pc1810	dnaC	PC_RS08680	mid	DnaB,DnaB_C	N	Y	Replicative DNA helicase	Replicative DNA helicase		7.31902	7.83343	6.7591	9.21814	9.1936	9.06343	9.25236	9.60633	9.27052	9.21467	9.16706	9.05831
pc1812		PC_RS08695	mid	Fic	N	N	Putative uncharacterized protein	Fic/DOC family		9.3396	9.85401	11.1016	11.1438	11.3885	11.3897	11.4157	11.163	10.9671	11.1981	11.2215	11.1549
pc1813		PC_RS08700	const	GerE	Y	N	Putative uncharacterized protein	HTH_LUXR		6.10615	4.62055	-	5.92663	5.78888	5.31405	5.18222	5.90442	6.15386	5.68137	5.67542	5.46085
pc1815	fbp	PC_RS08710	const	FbpA,FbpA,DUF814	N	N	Putative fibronectin/fibrinogen binding protein	Domain of unknown function (DUF814)	pCOMP: (putative) integral OMP	7.15501	7.89181	5.59509	7.39053	7.57086	7.60192	7.67715	7.79282	7.71885	7.9915	7.84747	7.71748
pc1816		PC_RS08715	const	F-box-like	Y	N	Putative uncharacterized protein			5.31596	6.2454	4.75603	5.90459	5.4517	5.01485	6.1164	6.58512	6.30025	6.34933	6.53988	6.32987
pc1820	dinP	PC_RS08725	const	IMS_HHH,IMS_C,IMS	N	N	DNA polymerase IV	Poorly processive, error-prone DNA polymerase involved in untargeted mutagenesis. Copies undamaged DNA at stalled replication forks, which arise in vivo from mismatched or misaligned primer ends. These misaligned primers can be extended by PolIV. Exhibits no 3'-5' exonuclease (proofreading) activity. May be involved in translesional synthesis, in conjunction with the beta clamp from PolIII (By si…		3.09561	5.61001	6.44257	4.39631	4.94184	5.00095	5.37604	4.69034	5.1664	4.98707	5.15294	5.1932
pc1821		PC_RS08730	const	NA	N	N	Putative uncharacterized protein		pCOMP: cell envelope	8.09347	7.52987	7.45554	7.47856	7.3816	7.52347	7.34057	7.4727	7.43091	7.56048	7.59481	7.58705
pc1822	panF	PC_RS08735	const	SSF	N	N	Putative sodium/pantothenate symporter (Pantothenate permease)	Sodium:solute symporter family		9.68223	9.37351	9.82756	9.29256	9.23646	9.23393	8.7446	8.79116	8.71161	8.61618	8.58266	8.74105
pc1823	bioY	PC_RS08740	const	BioY	Y	N	Putative uncharacterized protein	BioY family		11.4922	10.9405	11.095	11.8929	11.6399	11.5027	11.1233	11.0928	11.097	10.7686	10.6599	10.6145
pc1824		PC_RS08745	const	NA	N	N	Putative uncharacterized protein			5.78079	6.29519	4.80582	6.22215	6.44415	6.34909	6.99151	6.74052	6.94039	6.70985	6.691	6.62515
pc1825	nagA	PC_RS08750	mid	Glyco_hydro_3	N	N	Putative beta-N-acetylglucosaminidase	Glycosyl hydrolase family 3 N terminal domain		7.85266	6.5597	6.07034	8.31081	8.5653	8.26292	8.60904	8.25385	8.46074	8.42157	8.38607	8.23592
pc1827		PC_RS08760	early II	NA	N	N	Putative uncharacterized protein			11.6916	10.5906	10.3016	7.7647	7.6194	7.73925	6.46646	6.62656	7.07457	7.11193	7.76294	8.1436
pc1828		NA	early II	PTPlike_phytase	N	N	Putative uncharacterized protein			10.8385	10.3618	9.99205	8.82985	8.49483	8.50885	7.24992	7.19748	7.48984	7.00751	7.38132	7.35391
pc1829	guaD	PC_RS08770	const	dCMP_cyt_deam_1	N	N	Guanine deaminase	Cytidine and deoxycytidylate deaminase zinc-binding region		3.95918	6.05854	5.98422	6.19772	6.29574	6.00202	6.51169	6.44026	6.07506	6.32021	6.393	6.17315
pc1830	QCT	PC_RS08775	const	Glu_cyclase_2	Y	N	Glutaminyl-peptide cyclotransferase			7.90603	5.83547	-	6.73858	6.41884	6.40698	7.73156	7.29767	7.02929	7.13549	7.04519	6.97373
pc1832		PC_RS10130	late I	NA	Y	N	Putative uncharacterized protein			3.78396	5.29836	6.39396	6.1105	6.05805	6.45483	6.29067	6.58223	6.44733	6.66596	6.693	6.48315
pc1833		PC_RS08790	late II	DNA_ligase_A_C,DNA_ligase_A_M,LigD_N	N	N	Putative uncharacterized protein			6.78142	7.29582	8.06949	6.29204	6.21719	6.38868	7.56659	7.62454	7.37318	7.57396	7.6826	7.53176
pc1834	alkA	PC_RS08795	NA	HhH-GPD,HTH_18,Ada_Zn_binding,AlkA_N	N	N	Probable bifunctional transcriptional activator/DNA repair enzyme AlkA	AlkA_N		-	-	4.80266	7.19914	6.6578	6.85289	6.8537	6.68552	6.72912	6.90382	6.76838	6.69304
pc1836		PC_RS08805	late II	NA	N	N	Putative uncharacterized protein			7.96237	7.43238	8.03047	7.667	7.81276	7.70759	9.36531	9.21147	9.0143	8.90682	8.95557	9.02489
pc1837	lplA	PC_RS08810	late II	DUF1761	N	N	Putative uncharacterized protein			6.30075	7.40011	5.74082	5.69673	5.56202	5.03616	6.12628	5.90998	5.85369	6.87074	7.22482	7.11498
pc1838		PC_RS08815	const	BPL_LplA_LipB	N	N	Putative lipoate-protein ligase	Lipoate-protein ligase		8.2089	7.40137	6.91201	7.88409	7.88004	7.78024	7.16741	7.39151	7.26589	7.2761	7.24368	7.27149
pc1839	mnmG	PC_RS08820	const	GIDA_assoc_3,GIDA	N	N	tRNA uridine 5-carboxymethylaminomethyl modification enzyme MnmG	NAD-binding protein involved in the addition of a carboxymethylaminomethyl (cmnm) group at the wobble position (U34) of certain tRNAs, forming tRNA-cmnm(5)s(2)U34 (By similarity)		10.7066	11.099	11.3802	11.3506	11.3731	11.4984	11.1265	11.0531	10.8433	10.4126	10.3951	10.5789
pc1840		PC_RS08825	early II	PMT_2	N	N	Putative uncharacterized protein	Dolichyl-phosphate-mannose-protein mannosyltransferase		8.90834	9.0077	9.1033	7.73888	7.67815	7.59328	7.2682	6.91811	7.18507	6.82278	6.83627	6.79244
pc1841	sdhB	PC_RS08830	NA	Fer4_8,Fer2_3	N	Y	Succinate dehydrogenase iron-sulfur subunit	succinate dehydrogenase iron-sulfur subunit (EC 1.3.99.1)		6.16279	-	-	3.84333	4.57089	4.91612	6.80276	6.07068	5.84126	5.8363	6.14308	5.98092
pc1842	sdhA	PC_RS08835	late II	Succ_DH_flav_C,FAD_binding_2	N	N	Succinate dehydrogenase flavoprotein subunit	succinate dehydrogenase, flavoprotein subunit		7.29718	6.11114	6.94371	5.30376	5.51009	5.54939	6.62499	6.23455	6.70148	6.74217	6.84141	6.89034
pc1843	sdhC	PC_RS08840	NA	Sdh_cyt	N	N	Putative succinate dehydrogenase cytochrome b558	Succinate Dehydrogenase		-	-	6.6283	5.11388	5.14464	4.77163	5.3257	7.13088	6.47813	6.75723	6.83859	6.78554
pc1844	yabD	PC_RS08845	early II	TatD_DNase	Y	Y	Uncharacterized deoxyribonuclease YabD	Deoxyribonuclease		7.22566	7.1551	7.92877	6.43918	6.18207	6.47709	5.84856	6.09793	5.92008	5.94302	5.82548	5.77028
pc1845	dsbD	PC_RS08850	early II	DsbD,Thioredoxin_7,DsbC	N	N	Putative thiol-disulfide interchange protein	Thiol disulfide interchange protein		10.7471	10.3567	10.5981	9.96406	9.90148	9.89162	9.54756	9.37719	9.41187	9.54628	9.43378	9.50329
pc1847	tolQ	PC_RS08855	early II	MotA_ExbB	N	Y	Putative TolQ protein	motA TolQ ExbB proton channel family protein		9.41713	8.65851	7.90611	7.92775	7.8957	7.51179	6.96964	7.7094	7.54748	7.0207	6.97622	6.75001
pc1848	tolR	PC_RS08860	early II	ExbD	N	N	Putative TolR protein	Biopolymer transport protein		6.97326	5.16574	5.67637	5.40988	5.54265	5.67953	4.31932	4.82617	4.86032	4.35826	4.39911	4.044
pc1849	tolA	PC_RS08865	early II	NA	N	N	Putative tolA protein of Tol-Pal system	TolA protein of Tol-Pal system		8.45035	8.96475	8.47539	8.16485	8.21585	8.07607	7.58783	7.76319	7.96533	7.34276	7.24605	7.14902
pc1850	tolB	PC_RS08870	early II	PD40	N	N	Protein TolB	Involved in the TonB-independent uptake of proteins (By similarity)	pCOMP: (putative) lipoprotein	8.30817	8.23761	7.97063	7.55174	7.62558	7.49424	7.01268	6.73298	7.07724	6.97425	6.8964	6.77424
pc1851	pal_2	PC_RS08875	mid	OmpA	N	Y	Probable peptidoglycan-associated lipoprotein (Pal)	Peptidoglycan-associated lipoprotein	pCOMP: lipoprotein	7.92146	7.43586	7.28353	8.76661	8.83308	8.95275	8.13294	8.27372	8.15936	7.76694	7.61617	7.6708
pc1852		PC_RS08880	const	LysM	N	Y	Putative uncharacterized protein	LysM	amiB	9.19656	8.77509	7.93209	8.79078	8.96088	8.85452	8.02435	8.25901	8.11604	8.00781	7.86386	7.96946
pc1853	murI	PC_RS08885	const	Asp_Glu_race	N	N	Glutamate racemase	Provides the (R)-glutamate required for cell wall biosynthesis (By similarity)		8.12564	6.18061	6.69124	7.70039	7.58772	7.8144	6.57627	7.34583	7.11727	7.12881	6.97494	6.98829
pc1855	phoB	PC_RS08895	const	Trans_reg_C,Response_reg	N	Y	Phosphate regulon transcriptional regulatory protein PhoB	Regulator	chxR	8.2927	9.22214	8.73277	8.90018	8.62108	8.5827	8.4697	8.93756	8.86734	8.88219	9.13534	9.24849
pc1856		PC_RS08900	early II	EamA,EamA	N	N	S-adenosylmethionine/S-adenosylhomocysteine transporter	membrane	SAMHT (S-adenosylmethionine/S-adenosylhomocysteine transporter)	10.1723	7.97052	9.58069	9.34095	9.17949	9.03953	8.33056	8.23253	8.38613	8.45017	8.35218	8.17565
pc1857		PC_RS08905	early II	NA	N	N	Putative uncharacterized protein		putative Inc protein (Heinz et al. 2010)	9.57658	8.28363	8.60162	8.36377	7.98469	7.97713	8.17972	8.12692	7.84002	7.92467	7.85093	7.68866
pc1858		PC_RS08910	const	NA	Y	Y	Putative uncharacterized protein			9.2876	8.8478	9.05887	8.42648	8.46327	8.40331	8.20784	8.29313	8.06354	8.32765	8.20473	8.13638
pc1859		PC_RS08915	const	Cons_hypoth95	N	N	Putative uncharacterized protein	Methyltransferase		5.18776	7.28712	7.53472	6.40804	6.29988	6.0191	5.74027	6.22995	6.54806	6.45201	6.40157	6.24472
pc1860	pomV	PC_RS08920	const	NA	N	Y	Putative uncharacterized protein		pCOMP: lipoprotein	9.04426	8.93063	9.56679	9.93094	9.78792	9.94108	10.3735	10.5156	10.3426	10.046	10.0867	10.0979
pc1861		PC_RS08925	early I	MFS_1	N	N	Putative uncharacterized protein	Major Facilitator Superfamily		9.11352	9.07153	9.07966	7.05354	7.34143	7.16855	7.65153	7.04237	7.27742	8.47276	9.03581	9.34112
pc1862		PC_RS08930	late II	NA	N	N	Putative uncharacterized protein		pCOMP: integral OMP	5.26537	5.77977	-	4.32031	3.71928	3.43374	6.34145	7.17326	6.54871	6.92949	7.02327	7.00607
pc1863		PC_RS08935	late II	NA	N	Y	Putative uncharacterized protein		pCOMP: integral OMP	5.96636	6.80269	7.57636	6.27573	6.80398	6.8717	9.16993	9.50539	8.89593	9.56014	9.68434	9.61648
pc1864		PC_RS08940	late II	NA	N	Y	Putative uncharacterized protein		pCOMP: integral OMP	8.05657	9.67051	9.08161	8.31443	8.38261	8.56959	10.6378	10.7303	10.7393	11.2063	11.5247	11.4011
pc1865		PC_RS08945	NA	DUF692	N	N	UPF0276 protein Anae109_1558	Protein of unknown function (DUF692)		6.41623	-	-	6.34188	5.77703	5.7366	7.82672	8.37596	8.12445	8.20557	8.50872	8.39165
pc1866		PC_RS08950	early I	DUF2063	Y	N	Putative uncharacterized protein	Uncharacterized protein conserved in bacteria (DUF2063)		8.21573	6.99317	-	5.17702	4.25461	4.89225	6.49071	6.088	6.23524	7.29318	7.39616	7.22325
pc1867		PC_RS08955	mid	NA	N	N	Putative uncharacterized protein			7.77132	6.96379	5.47443	8.89469	8.58278	8.96354	8.5097	8.29435	8.70781	8.1561	8.08857	8.11152
pc1870		PC_RS08970	early II	NA	N	N	Putative uncharacterized protein			12.3835	12.4829	11.9725	8.08024	7.86846	7.96694	8.0849	8.02501	8.16293	8.42709	8.3838	8.15267
pc1871		PC_RS08975	early II	NA	Y	N	Putative uncharacterized protein			10.8093	10.4246	10.3696	6.43375	6.17701	5.928	6.4627	6.69402	6.53571	7.02586	7.20682	6.89563
pc1872		NA	early II	NA	N	N	Putative uncharacterized protein			7.92146	7.57337	8.53146	3.28008	2.96034	3.68544	3.61148	4.14987	3.39349	4.18352	4.16583	4.01245
pc1873		PC_RS08980	const	Glyphos_transf	N	N	Putative uncharacterized protein	CDP-Glycerol:Poly(glycerophosphate) glycerophosphotransferase		6.84297	7.77241	7.28304	6.81302	6.95985	6.90031	7.20284	7.36294	6.96623	7.78852	7.96061	7.79577
pc1874		PC_RS08985	late I	ATP-gua_Ptrans	N	Y	Putative ATP:guanido phosphotransferase Hore_00860	ATP guanido phosphotransferase		8.29672	9.61848	10.3218	9.93662	9.84866	9.8726	10.5497	10.4981	10.5247	10.444	10.454	10.4262
pc1875		PC_RS08990	late I	NA	N	Y	Putative uncharacterized protein	UvrB/uvrC motif		-	6.61659	7.12722	7.21272	7.25654	7.27056	8.02974	8.03623	7.66331	7.66808	7.56253	7.36942
pc1876	frr	PC_RS09005	mid	RRF	N	Y	Ribosome-recycling factor	Responsible for the release of ribosomes from messenger RNA at the termination of protein biosynthesis. May increase the efficiency of translation by recycling ribosomes from one round of translation to another (By similarity)		9.11012	9.34442	8.63266	10.1332	10.2028	10.0979	10.1026	10.0159	10.0992	9.99345	9.92882	9.76968
pc1877	pyrH	PC_RS09010	late I	AA_kinase	N	N	Uridylate kinase	Catalyzes the reversible phosphorylation of UMP to UDP (By similarity)		9.57309	9.50253	10.5981	10.925	10.9419	10.9978	11.411	11.3198	11.5163	11.6251	11.5037	11.5653
pc1878		NA	NA	Glyco_tranf_2_4	N	N	Putative procollagen-lysine 5-dioxygenase			-	5.15165	-	6.07071	5.67613	5.76498	6.8902	6.83145	7.01617	7.34239	7.47184	7.24541
pc1879		PC_RS10135	late II	DUF3442	N	N	Putative uncharacterized protein	Protein of unknown function (DUF3442)		8.07959	7.94191	8.23015	6.98044	6.22382	6.34653	8.40149	8.67034	8.15661	8.91346	8.99806	8.96773
pc1880	yqhT	PC_RS09025	const	Creatinase_N,Peptidase_M24	N	N	Uncharacterized peptidase YqhT	Aminopeptidase P		5.4048	4.9192	7.01479	5.98867	6.42856	6.13116	6.08659	6.62756	6.35629	6.06914	6.06951	5.85948
pc1881	phoR	PC_RS09030	early II	PAS,HisKA,HATPase_c	N	N	Putative two-component sensor histidine kinase phoR	PAS fold		9.32356	8.21347	8.9465	7.02845	6.99428	6.85402	6.47397	6.59518	6.59994	6.51817	6.52522	6.39659
pc1882	yeaC	PC_RS09035	late II	AAA_3	N	Y	Uncharacterized protein YeaC	ATPase family associated with various cellular activities (AAA)		5.81965	7.91902	6.25973	5.66814	5.6886	5.84785	6.89573	6.93478	6.39429	6.52151	6.43897	6.32159
pc1885		PC_RS09050	late I	OmpW	N	Y	Putative uncharacterized protein		pCOMP: integral OMP	9.24176	9.41512	9.13434	9.39116	9.3883	9.54046	10.3266	10.4207	10.3097	10.7832	10.8484	10.7132
pc1886	ybhR	PC_RS09055	early I	ABC2_membrane_3	N	N	Inner membrane transport permease YbhR	ABC-2 type transporter		8.48696	5.75343	6.26407	5.46847	5.4743	5.76104	6.03947	5.48981	5.9764	6.26825	6.3107	6.20003
pc1887	ybhS	PC_RS09060	const	ABC2_membrane_3	N	N	Inner membrane transport permease YbhS	ABC-2 type transporter		7.16857	6.94601	6.87168	6.32689	6.27784	6.23741	6.82542	7.04084	6.8709	7.25895	7.26405	7.06482
pc1888	ybhF	PC_RS09065	late I	ABC_tran,ABC_tran	N	N	Uncharacterized ABC transporter ATP-binding protein YbhF	ABC transporter		5.05931	-	6.08435	6.27959	6.09819	6.05776	6.67792	7.10151	6.64468	6.70049	6.68484	6.56381
pc1889		PC_RS09070	const	HlyD_2	N	N	UPF0194 membrane protein YPTS_1292	HlyD family secretion protein		7.25614	7.48103	6.82174	6.61111	6.69356	6.46758	7.4045	7.08851	7.25654	7.1182	7.15461	6.96408
pc1890		PC_RS09075	const	Rsm22	N	N	Putative uncharacterized protein	Mitochondrial small ribosomal subunit Rsm22		7.83335	6.54039	5.46606	6.58586	6.69584	6.84887	5.99354	6.14112	6.28943	6.51471	6.36316	6.28418
pc1894		PC_RS09095	const	NA	N	N	Putative uncharacterized protein			7.46967	7.56903	7.81663	6.85476	6.61008	7.16855	7.41449	7.49574	7.13303	7.29666	7.20496	7.05015
pc1895		PC_RS09100	early I	NA	N	N	Putative outer membrane protein CT_569	general secretion pathway protein G	gspG	8.91811	6.37362	8.10665	6.6008	7.04105	6.84256	7.03622	7.26754	7.42305	7.07326	6.94287	7.00289
pc1896	xpsF	PC_RS09105	const	T2SF,T2SF	N	N	Type II secretion system protein F	General secretion pathway protein F		9.2483	9.60223	10.1953	8.6437	8.76716	8.82537	8.97073	8.66965	9.05967	8.98535	8.8905	8.87863
pc1897	epsE	PC_RS09110	const	T2SE_Nter,T2SE	N	Y	Type II secretion system protein E	General secretion pathway protein E		10.6687	11.0538	11.1494	9.94279	9.86365	10.0692	10.2416	10.0897	10.1046	10.2255	10.0898	10.0826
pc1898	gspD_2	PC_RS09115	const	Secretin_N,Secretin	Y	N	Putative uncharacterized protein gspD	general secretion pathway protein D	pCOMP: (putative) lipoprotein	8.95231	8.8478	8.9434	8.54446	8.74317	8.65635	8.84343	8.76638	8.76422	8.70364	8.59161	8.4883
pc1899		PC_RS09120	const	NA	N	N	Putative uncharacterized protein			9.71216	9.61513	9.76319	8.86208	8.87255	8.89791	8.99506	8.91577	9.07416	8.78067	8.68583	8.70099
pc1900		PC_RS09125	late II	NA	Y	Y	Putative uncharacterized protein			5.91624	4.43064	5.52623	4.71226	4.49943	4.46927	6.23693	6.139	5.97553	6.09777	6.09034	5.77623
pc1901	rpoN	PC_RS09130	late II	Sigma54_AID,Sigma54_CBD,Sigma54_DBD	Y	N	Putative RNA polymerase sigma-54 factor (Sigma-N)	rNA polymerase sigma-54		4.72794	6.56427	-	3.74107	3.88229	4.31135	5.56586	5.77014	5.92998	6.21571	6.22968	6.33396
pc1902		PC_RS09135	early II	NA	N	N	Putative uncharacterized protein			8.74913	6.67856	7.1892	7.03234	7.07751	7.18498	6.36053	6.80197	6.81226	6.64281	6.71429	6.71458
pc1909		PC_RS09165	late II	NA	Y	N	Putative uncharacterized protein			9.99716	10.133	9.64368	8.47977	8.17689	7.96759	10.153	9.35485	9.63816	9.72251	9.57559	9.52558
pc1910		PC_RS09170	const	NA	N	N	Putative uncharacterized protein		putative Inc protein (Heinz et al. 2010)	8.0292	8.5436	7.67573	7.37854	7.09556	7.33844	8.11968	8.23666	8.32314	8.32694	8.12919	8.1622
pc1912	yafQ	PC_RS09180	late II	Plasmid_stabil	N	N	mRNA interferase YafQ	Plasmid stabilisation system protein		7.37195	8.40092	5.58963	6.68992	6.74642	6.39593	6.99975	6.57436	6.96188	7.88899	8.5066	8.61345
pc1913		PC_RS09185	late I	NA	N	Y	Putative uncharacterized protein			6.61865	8.27055	6.90672	7.26677	7.32806	7.24936	7.32496	6.86943	6.94482	8.05527	8.48599	8.57842
pc1914		PC_RS09190	const	LRR_8	Y	N	Putative uncharacterized protein			8.94966	8.6567	-	9.03375	8.78604	8.86867	8.88464	9.20044	9.03023	9.29758	9.16706	8.97117
pc1915		PC_RS10140	late I	LRR_8,BTB,LRR_8	Y	N	Putative uncharacterized protein			-	6.6567	7.16734	7.75446	7.59621	7.4983	8.47618	8.62338	8.19001	8.32865	8.189	7.9945
pc1918		PC_RS10150	const	LRR_4	Y	N	Putative uncharacterized protein			6.78044	7.51723	6.22051	6.17642	6.29324	6.08874	6.5424	6.7116	6.34427	6.98755	6.9842	6.82413
pc1919		PC_RS09225	early II	NA	N	N	Putative uncharacterized protein		pCOMP: cell envelope	9.13269	7.9366	8.79516	5.15521	5.11712	5.04868	4.10024	4.09807	3.86364	4.5487	4.63249	4.40473
pc1920		PC_RS09230	early II	LRR_8,LRR_8,LRR_8	Y	N	Putative uncharacterized protein			10.7215	10.443	10.5935	7.43644	7.30942	7.31459	6.74137	7.00689	6.85326	6.81317	6.83912	6.85939
pc1922		PC_RS09240	const	NA	Y	N	Putative uncharacterized protein			8.32476	9.68716	9.61283	9.02124	8.89137	8.90817	9.04719	8.76262	9.0152	9.34989	9.62061	9.85352
pc1923	relE_2	PC_RS09245	early I	Plasmid_stabil	N	N	Putative toxin RelE			7.05618	5.11114	7.42913	5.71223	5.7649	5.59519	5.67282	5.875	5.52315	6.29157	6.65788	6.68798
pc1924		PC_RS09250	early II	NA	Y	N	Putative uncharacterized protein			9.71032	9.8768	8.928	9.25069	9.02221	9.11087	8.23684	8.4977	8.56633	8.33862	8.14614	8.23457
pc1926		PC_RS09260	const	LRR_8,LRR_8,LRR_8,LRR_8	Y	N	Putative uncharacterized protein			10.9366	9.91497	10.8041	10.5259	10.5438	10.7389	10.544	10.6569	10.3865	10.5226	10.4396	10.3082
pc1928		PC_RS09270	late I	LRR_8	Y	N	Putative uncharacterized protein			4.03961	4.55401	4.06464	5.12514	4.95295	5.20798	5.26454	5.11351	5.06386	5.69843	5.63538	5.51863
pc1935		PC_RS10165	const	BTB	Y	N	Putative uncharacterized protein			6.85418	7.04665	7.87921	6.77984	6.92868	6.75952	7.23451	7.10496	7.35368	7.67191	7.70225	7.676
pc1937		PC_RS09310	const	NA	N	N	Putative uncharacterized protein			6.88834	5.66577	6.17641	5.55816	5.66418	5.88678	5.11892	5.76061	5.90785	5.90716	5.84273	5.81321
pc1944		PC_RS09340	const	NA	Y	N	Putative uncharacterized protein			9.72342	8.74306	9.96419	9.03251	9.08112	8.61942	9.75637	9.59569	9.63423	9.91309	10.1686	10.2847
pc1946		PC_RS09350	early II	F-box-like	N	N	Putative uncharacterized protein	FBOX		8.13485	7.1574	8.06035	5.00328	4.66676	4.57218	4.86793	5.17062	4.86579	4.90694	5.01443	4.94498
pc1952		PC_RS09370	const	NA	Y	N	Putative uncharacterized protein			5.75879	5.85816	4.78383	6.39181	6.10752	5.92717	7.03923	6.53795	6.52473	6.44413	6.2837	6.05017
pc1954		PC_RS09380	const	LRR_8	Y	N	Putative uncharacterized protein			7.78298	7.76687	6.10758	7.10096	6.99588	6.6957	7.22002	7.40107	7.14184	7.39453	7.32348	7.21024
pc1955		PC_RS10175	late I	LRR_8	Y	N	Putative uncharacterized protein			-	6.25119	5.17686	5.90403	6.20565	6.12755	6.40478	5.95009	6.17608	6.41349	6.20576	6.09035
pc1956		PC_RS09390	early I	LRR_8	Y	N	Putative uncharacterized protein			8.30752	8.20525	5.80899	6.92394	6.94523	6.79363	7.05072	7.16719	6.85475	7.33277	7.69499	7.67559
pc1957		PC_RS09395	const	TPR_11,TPR_12,TPR_12,TPR_11,CHAT	Y	N	Putative uncharacterized protein			3.24703	5.76143	4.27207	5.16137	5.38744	5.53088	5.68219	5.41208	5.8641	5.48495	5.45131	5.36626
pc1958		PC_RS09400	late I	Peptidase_M4_C,Peptidase_M4_C	Y	N	Putative metalloproteinase	Thermolysin metallopeptidase, alpha-helical domain		5.66182	4.17623	5.68686	5.68552	5.93591	5.81002	7.25873	7.21779	7.31758	7.07289	7.17233	7.05007
pc1960		PC_RS09410	early II	NA	Y	N	Putative uncharacterized protein			7.00776	7.20023	8.1703	7.22252	7.19503	7.23887	6.54213	6.14306	6.61224	5.95583	5.7837	5.87145
pc1965	prt1_3	PC_RS09430	late II	Peptidase_M4_C	N	N	Extracellular metalloprotease	Thermolysin metallopeptidase, alpha-helical domain		6.44805	8.64052	8.61059	6.08521	6.14989	6.25385	8.67299	8.51567	8.2911	8.67525	8.70834	8.77126
pc1966		PC_RS09435	late II	AAA_21	Y	N	Putative uncharacterized protein			10.4107	9.86281	10.4153	9.26876	9.25596	9.21068	10.7383	10.7435	10.6673	10.846	10.8992	10.8402
pc1968		PC_RS09440	early II	DUF900	N	N	Putative uncharacterized protein	Alpha/beta hydrolase of unknown function (DUF900)		6.81125	7.19441	7.56066	5.04624	4.92151	4.69553	4.51263	4.90412	5.01056	4.96075	4.94851	4.90754
pc1970		PC_RS09450	early II	DUF900	Y	N	Putative uncharacterized protein	Alpha/beta hydrolase of unknown function (DUF900)		10.879	11.2008	10.3635	6.38213	6.40977	6.32043	5.38575	5.33627	5.14248	5.93198	6.22503	6.34634
pc1972		PC_RS09460	early II	F-box-like	N	N	Putative uncharacterized protein			5.43714	8.36658	7.19914	6.53939	6.67241	6.56487	6.69009	6.35672	6.6039	6.33474	6.07245	6.05629
pc1974		PC_RS09465	mid	OMP_b-brl	N	N	Putative uncharacterized protein			6.97396	7.10984	6.29855	8.07108	8.01283	8.24924	7.31788	7.22474	7.44918	7.43508	7.28553	7.46687
pc1975	hemF	PC_RS09470	mid	Coprogen_oxidas	N	N	Coproporphyrinogen-III oxidase, aerobic	Key enzyme in heme biosynthesis. Catalyzes the oxidative decarboxylation of propionic acid side chains of rings A and B of coproporphyrinogen III (By similarity)		8.58288	8.28992	7.38552	9.50208	9.42173	9.38868	8.95009	9.13964	9.00346	8.51281	8.46861	8.50252
pc1977	fixO	PC_RS09485	late I	FixO	N	N	Putative cytochrome-c oxidase fixO chain	Cytochrome C oxidase, mono-heme subunit/FixO		4.55373	8.23806	6.57877	7.75085	7.62969	7.68146	7.8876	8.30374	8.05663	8.00878	8.12597	8.06013
pc1978	fixN	PC_RS09490	late I	COX1	N	N	Putative cytochrome-c oxidase fixN chain	Cytochrome C and Quinol oxidase polypeptide I		4.91334	7.0127	6.52334	7.19215	7.02546	6.91179	7.37274	7.74908	7.45806	7.52334	7.66863	7.62368
pc1981	hddc2	PC_RS09500	const	HD_3	N	N	HD domain-containing protein 2 homolog			6.80184	7.80167	6.50494	7.22575	6.97821	6.60764	7.24187	7.15953	7.04915	7.09254	6.8137	6.71293
pc1982		PC_RS09505	const	Methyltransf_32	N	N	Putative uncharacterized protein			6.05293	7.05276	4.75603	6.65666	6.76987	6.59981	6.88342	6.69073	6.8132	6.96738	6.98494	6.79836
pc1983	tal_2	PC_RS09510	const	Transaldolase	N	Y	Probable transaldolase	Transaldolase		8.39023	7.5827	7.6783	8.50176	8.60968	8.55057	8.96066	8.91326	8.66166	8.57453	8.48653	8.32104
pc1984		PC_RS09515	late II	Glycos_transf_1	N	Y	Putative uncharacterized protein			8.32269	8.04859	8.26972	5.47615	5.36156	4.9801	7.52209	7.73362	7.40667	7.89991	8.21665	8.04215
pc1985		PC_RS09520	early I	NA	Y	Y	Putative uncharacterized protein			12.5614	12.6146	12.0873	3.75911	3.9878	4.53234	3.38596	5.29068	4.83385	9.1002	10.3321	11.2779
pc1987	dusB	PC_RS09530	const	PEP_mutase,Dus	N	N	tRNA-dihydrouridine synthase B	Catalyzes the synthesis of dihydrouridine, a modified base found in the D-loop of most tRNAs (By similarity)		6.45612	6.83302	6.82908	6.53337	6.77253	6.78955	6.7876	6.30192	6.51646	6.1459	6.08815	6.03369
pc1989		PC_RS09540	early II	NA	N	N	Putative uncharacterized protein			8.09551	7.90947	6.4201	6.80454	6.90426	6.85295	6.70247	6.46897	6.99638	6.53786	6.46464	6.33076
pc1991		PC_RS09550	early II	NA	N	N	Putative uncharacterized protein	MORN repeat variant		11.2218	10.4143	10.7994	9.66687	9.75185	9.73124	9.09627	9.05511	9.37424	9.35925	9.34013	9.3376
pc1992		PC_RS09555	early II	LRR_8	N	N	Putative uncharacterized protein			6.89655	6.89637	6.18462	5.29469	5.55209	5.40596	5.17153	5.16935	5.39605	5.49793	5.48483	5.44117
pc1995	recA	PC_RS09570	const	RecA	N	Y	Protein RecA	Can catalyze the hydrolysis of ATP in the presence of single-stranded DNA, the ATP-dependent uptake of single-stranded DNA by duplex DNA, and the ATP-dependent hybridization of homologous single-stranded DNAs. It interacts with LexA causing its activation and leading to its autocatalytic cleavage (By similarity)		10.7026	10.5867	11.0973	10.7886	10.8357	10.7358	10.8696	10.8716	10.8843	10.7901	10.6356	10.5572
pc1996	ispA	PC_RS09575	const	polyprenyl_synt	N	N	Putative geranyltranstransferase	geranylgeranyl pyrophosphate synthase		6.71198	8.05646	8.26753	8.11877	8.37101	8.47714	7.73842	7.54361	7.5663	7.19347	7.09112	7.12833
pc1998		PC_RS09585	const	tRNA_U5-meth_tr	N	N	Uncharacterized RNA methyltransferase pc1998			4.53759	6.05199	5.56263	6.55071	6.48335	6.68578	6.58196	6.48025	6.71856	6.35944	6.24507	6.22369
pc1999	yhiD	PC_RS09590	late II	MgtC	N	N	Uncharacterized protein YhiD	MgtC family		5.27426	5.78866	5.29929	5.52185	5.37203	4.97315	6.78097	7.01442	6.95273	7.31095	7.37624	7.23526
pc2008		PC_RS09635	const	NA	N	N	Putative uncharacterized protein			7.76923	8.09098	8.11619	8.8723	8.81185	8.88142	8.1921	7.93428	8.19365	7.70478	7.7796	7.79081
pc2009		PC_RS09640	mid	NA	N	N	Putative uncharacterized protein			-	6.32182	7.41741	7.78292	7.76117	7.09127	7.26682	7.28849	7.50084	7.3058	7.05245	6.92014
pc2010		PC_RS09645	early I	NA	N	N	Putative uncharacterized protein			12.9299	12.9075	12.823	7.95041	7.94523	7.63415	7.8403	8.65171	8.31418	11.5446	12.3446	12.8534
pc2012	ung	PC_RS09655	const	UDG	N	Y	Uracil-DNA glycosylase	Excises uracil residues from the DNA which can arise as a result of misincorporation of dUMP residues by DNA polymerase or due to deamination of cytosine (By similarity)		8.1411	-	6.99621	7.91364	7.78264	7.80251	7.89873	7.99725	7.76513	8.10951	8.06801	8.02108
pc2013		PC_RS09660	const	UPF0137	Y	Y	Virulence plasmid protein pGP6-D-related protein	virulence plasmid		9.55758	6.16509	7.67573	9.34453	9.28948	9.20373	8.90364	8.9425	9.04798	8.90718	8.66653	8.65128
pc2014	parA	PC_RS09665	const	CbiA	N	Y	ParA family protein TC_0871	parA family		7.89584	8.56224	6.75095	8.50955	8.62277	8.58854	7.84828	8.04444	7.99933	8.07283	7.90451	7.94688
pc2015	thrS_2	PC_RS09670	const	TGS,tRNA_SAD,HGTP_anticodon,tRNA-synt_2b	Y	Y	Threonine--tRNA ligase	Threonyl-tRNA synthetase (EC 6.1.1.3)		8.91999	9.57878	9.6971	10.3307	10.317	10.2213	9.70436	9.71426	9.73712	9.52909	9.49853	9.41819
pc2017		PC_RS09680	late I	ATG16	N	N	Putative uncharacterized protein			-	4.78125	4.29188	4.71607	5.04269	4.35276	5.17691	5.27662	4.68229	5.46626	5.772	5.8782
pc2019		PC_RS10185	early II	NA	Y	N	Putative uncharacterized protein			12.3265	11.633	11.9917	8.60989	8.42054	8.43901	7.38484	7.57971	7.38847	7.37778	7.41403	7.29967
pc2022		PC_RS09700	early II	NA	N	N	Putative uncharacterized protein			11.6558	11.8204	11.6459	11.5967	11.6432	11.557	11.6722	11.6606	11.6085	10.1121	9.98165	9.96273
pc2023		PC_RS09705	early II	NA	Y	N	Putative uncharacterized protein			11.8686	11.4055	11.4592	11.7501	11.6361	11.4056	11.0044	11.1627	10.988	8.69877	8.60049	8.66158
pc2024		PC_RS09710	NA	NA	N	N	Putative uncharacterized protein			10.0135	9.17834	8.90471	8.35137	8.28778	7.98896	9.06961	9.21137	9.2084	8.03742	7.78842	7.7727
pc2025		PC_RS09715	NA	NA	Y	N	Putative uncharacterized protein			8.33861	8.11605	7.30475	7.19784	7.2467	6.83275	8.00882	8.09058	8.18487	7.0319	6.89136	6.61934
pc2027		PC_RS09720	early I	NA	Y	Y	Putative uncharacterized protein			10.5171	8.54608	9.31974	6.46829	7.27218	6.56617	7.65458	7.81468	7.63615	7.89321	8.7295	9.03638
pc2028		PC_RS09725	NA	NA	N	N	Putative uncharacterized protein			10.1201	10.1538	9.99309	10.8143	10.9303	10.9129	11.8969	11.8941	11.8584	10.4729	10.2579	10.1099
Acanthamoeba castellanii Neff
										log2RPKM
locus tag	uniprot ID		temporal class				uniprot protein name	GO term		uninfected	2 hpi_1	2 hpi_2	2 hpi_3	48 hpi_1	48 hpi_2	48 hpi_3	96 hpi_1	96 hpi_2	96 hpi_3
ACA1_000220	L8H0N7		early I				Endonuclease/Exonuclease/phosphatase family protein	endonuclease activity;exonuclease activity;nucleic acid phosphodiester bond hydrolysis		4.788	5.219	5.482	5.28	4.57	4.657	4.475	4.46	4.363	4.474
ACA1_000330	L8H1Z4		const				Myotubularin, putative (Fragment)	nucleus;cytosol;membrane;neuron projection;synapse part;extracellular vesicular exosome;phosphatidylinositol-3-phosphatase activity;protein binding;phosphatidylinositol-3,5-bisphosphate 3-phosphatase activity;phosphatidylinositol biosynthetic process;cellular component organization;small molecule metabolic process;phosphatidylinositol dephosphorylation;negative regulation of cellular process;regu…		2.805	2.43	2.249	2.495	3.082	3.002	2.994	2.929	3.261	2.921
ACA1_000530	L8GR56		const				Pentatricopeptide repeat domain containing protein	NA		2.859	3.374	3.07	3.244	2.984	2.997	3.177	3.108	3.033	3.297
ACA1_000540	L8GTP1		const				Uncharacterized protein	NA		4.736	4.761	4.786	4.89	5.059	5.199	4.899	4.91	4.899	4.879
ACA1_000550	L8GRC5		early I				Eukaryotic translation initiation factor 4E family	cytoplasm;translation initiation factor activity;translational initiation		5.274	6.652	6.546	6.339	4.798	4.782	4.78	4.656	4.69	4.608
ACA1_000560	L8GSB1		early I				Uncharacterized protein	nucleic acid binding;zinc ion binding		4.863	7.757	8.676	8.819	5.836	5.976	5.799	4.538	4.34	4.633
ACA1_000570	M0QSU0		const				K+ channel tetramerisation subfamily protein	protein homooligomerization		4.401	4.08	4.147	3.89	4.498	4.253	4.197	4.474	4.333	4.546
ACA1_000580	L8GR64		const				Uncharacterized protein	NA		2.354	2.415	2.359	2.23	2.452	2.472	2.407	2.249	2.65	2.274
ACA1_000590	L8GTP4		const				Uncharacterized protein (Fragment)	catalytic activity;metabolic process		3.092	2.758	4.272	3.981	3.765	3.739	3.879	3.816	3.915	3.917
ACA1_000820	L8H7M3		const				MYC binding protein 2, putative	cell part;synapse;catalytic activity;protein binding;zinc ion binding;cellular process;regulation of gene expression;regulation of cellular metabolic process;single-organism process;regulation of biological quality		2.896	2.986	3.23	3.45	3.029	3.168	3.026	3.122	2.919	2.869
ACA1_000830	L8H5I5		mid I				Glyoxalase family protein	NA		3.686	3.548	3.627	3.631	3.677	3.792	3.813	3.859	3.733	3.751
ACA1_000840	L8H6X8		const				Uncharacterized protein (Fragment)	binding;N-glycan processing;nitrogen compound metabolic process;single-organism biosynthetic process		5.473	5.804	5.94	5.787	6.32	6.339	6.334	6.201	6.101	6.206
ACA1_001250	L8HF25		const				Uncharacterized protein	NA		0.868	1.155	0.822	1.004	1.203	1.566	1.614	1.425	1.666	1.551
ACA1_001260	L8HH52		const				TBC domaincontaining protein	Rab GTPase activator activity;positive regulation of Rab GTPase activity		3.299	2.811	2.76	2.967	3.262	3.112	3.11	3.549	3.611	3.363
ACA1_001270	NA		early I				NA	NA		3.762	5.519	5.422	5.443	3.807	3.826	3.858	3.798	3.794	3.814
ACA1_001280	L8HEW3		const				Uncharacterized protein	glutathione gamma-glutamylcysteinyltransferase activity;metal ion binding;response to metal ion;phytochelatin biosynthetic process		3.35	3.173	2.918	3.337	3.099	3.129	3.184	3.025	3.36	3.274
ACA1_001290	NA		const				NA	NA		5.844	4.888	5.066	4.932	4.746	4.68	4.686	4.859	5.004	5.016
ACA1_001300	L8HGC6		const				Fucose1-phosphate guanylyltransferase	nucleotidyltransferase activity;metabolic process		2.338	2.321	2.082	2.15	2.577	2.413	2.493	2.396	2.401	2.554
ACA1_001310	L8HE14		const				Uncharacterized protein (Fragment)	NA		1.235	1.164	1.101	1.221	1.198	1.366	1.229	1.186	1.602	1.351
ACA1_001520	L8GGP9		const				ATP:cob(I)alamin adenosyltransferase	transferase activity;metabolic process		3.95	3.509	3.475	3.379	3.522	3.514	3.666	3.549	3.565	3.861
ACA1_001530	L8GJ94		const				FAD linked oxidase	catalytic activity		4.548	4.635	4.399	4.435	3.599	3.708	3.86	3.356	3.578	3.29
ACA1_001540	L8GH00		const				FAD binding domain containing protein	UDP-N-acetylmuramate dehydrogenase activity;flavin adenine dinucleotide binding;oxidation-reduction process		4.116	4.231	4.028	4.137	3.603	3.476	3.588	3.426	3.292	3.264
ACA1_001660	NA		const				NA	NA		5.629	5.461	5.373	5.271	4.903	4.741	4.845	4.604	4.937	5.075
ACA1_001860	L8GU73		early I				Uncharacterized protein	NA		7.479	6.64	6.384	5.82	5.742	5.682	5.674	5.886	5.633	5.629
ACA1_001870	L8GV65		mid II				Histone cluster 1, H2bb, putative	nucleosome;lipid particle;NuA4 histone acetyltransferase complex;DNA binding;protein heterodimerization activity		6.614	6.069	5.944	6.013	6.839	6.686	6.607	5.877	5.782	6.107
ACA1_002200	L8GLY5		const				Cytochrome b-like heme/steroid binding domain containing protein	ribonucleoprotein complex;heme binding		3.811	4.015	4.077	3.911	3.928	4.076	3.889	3.782	3.848	4.135
ACA1_002300	L8GTX8		const				Pyruvate carboxylase (EC 6.4.1.1)	DNA binding;biotin carboxylase activity;pyruvate carboxylase activity;ATP binding;metal ion binding;gluconeogenesis		6.394	6.417	6.742	6.936	7.256	7.119	7.278	7.039	7.199	7.167
ACA1_002320	L8GU55		const				Fbox domain containing protein	NA		5.041	5.327	5.345	4.98	4.505	4.483	4.721	5.195	5.007	5.153
ACA1_002330	L8GV48		const				UDPGal:betaGal beta 1,3-galactosyltransferase polypeptide 6, putative	Golgi apparatus;integral component of membrane;galactosyltransferase activity;protein glycosylation		3.801	3.568	3.619	3.524	3.839	3.787	3.789	4.296	4.205	4.069
ACA1_002430	L8GY39		const				Miro family protein (Fragment)	GTP binding		3.839	4.405	4.129	4.082	4.126	4.05	3.921	3.78	4.223	4.2
ACA1_002490	L8GVN5		const				Threonine/alanine tRNA ligase subfamily protein	nucleic acid binding;alanine-tRNA ligase activity;ATP binding;alanyl-tRNA aminoacylation		5.626	4.818	4.764	4.557	4.51	4.767	4.612	4.616	4.54	4.72
ACA1_002500	L8GWP6		const				Uncharacterized protein	NA		6.392	7.068	6.68	6.715	7.59	7.526	7.561	7.628	7.617	7.691
ACA1_002510	L8GUZ8		const				Uncharacterized protein	NA		7.406	9.318	9.228	8.666	8.764	8.745	8.615	8.938	9.099	9.048
ACA1_002610	L8HK65		const				Uncharacterized protein	NA		4.069	4.417	4.209	4.108	4.134	4.195	4.154	4.263	4.183	4.39
ACA1_002620	L8HLR9		const				Fbox domain containing protein	NA		4.238	3.765	3.734	3.495	3.386	3.378	3.415	3.21	3.425	3.231
ACA1_002630	L8HJ28		const				Uncharacterized protein	NA		2.096	2.029	2.019	2.168	2.411	2.654	2.484	2.554	2.532	2.367
ACA1_002730	L8GGZ3		mid I				Uncharacterized protein	NA		4.287	4.245	4.294	4.32	4.454	4.633	4.593	4.431	4.384	4.361
ACA1_002740	L8GHM5		const				Kinesin-like protein	kinesin complex;microtubule;membrane;microtubule motor activity;ATP binding;microtubule binding;transport;microtubule-based movement;metabolic process		5.378	6.033	5.663	5.651	4.802	4.866	5.086	4.854	4.65	4.664
ACA1_002750	L8GHD2		const				Fbox domain containing protein	NA		3.11	3.577	3.263	3.165	3.464	3.199	3.307	3.275	3.619	3.323
ACA1_002760	L8GGP6		const				Membrane protein, putative	NA		4.463	4.866	4.949	4.716	4.952	5.119	4.913	5.075	5.344	5.132
ACA1_002770	L8GJ90		late I				Fbox domain containing protein	NA		3.682	3.574	3.493	3.211	3.252	3.12	3.245	4.089	4.137	3.828
ACA1_002790	L8GHM9		const				UBA/TSN domain containing protein	zinc ion binding		2.441	2.461	2.566	2.543	2.584	2.67	2.8	2.737	2.694	2.483
ACA1_003650	L8GSK0		const				EXS family protein	integral component of membrane		2.767	2.774	2.756	2.757	2.789	2.767	2.714	2.679	2.594	2.866
ACA1_004190	L8HGC5		const				Fbox domain containing protein	NA		5.062	5.683	5.704	5.808	5.554	5.403	5.368	5.098	5.252	5.481
ACA1_004200	L8HHX5		const				Serine-protein kinase ATR family protein	XY body;Golgi apparatus;PML body;nucleotide binding;protein serine/threonine kinase activity;MutLalpha complex binding;MutSalpha complex binding;protein dimerization activity;DNA damage checkpoint;double-strand break repair via homologous recombination;negative regulation of DNA replication;peptidyl-serine phosphorylation;cellular response to UV;regulation of protein binding;positive regulation o…		3.742	4.369	4.155	4.278	4.261	4.315	4.394	3.764	3.908	3.912
ACA1_004400	L8HK93		early I				Uncharacterized protein	NA		4.422	3.843	3.728	3.827	3.357	3.524	3.437	3.683	3.751	3.63
ACA1_004630	L8HLU0		early I				Uncharacterized protein (Fragment)	NA		3.147	3.763	3.944	4.123	2.894	2.942	2.891	2.935	2.869	2.949
ACA1_004640	L8HJ49		const				SET domain containing protein (Fragment)	NA		2.81	2.615	2.802	2.874	2.904	2.97	2.871	2.92	2.977	3.046
ACA1_004750	L8HK98		const				Saccharopine dehydrogenase	oxidoreductase activity;oxidation-reduction process		6.24	6.775	6.628	6.648	6.261	6.484	6.657	6.822	6.829	6.714
ACA1_004850	L8GPU5		const				Actinrelated protein 5, putative (Fragment)	cytoplasm;Ino80 complex;protein binding;double-strand break repair;regulation of transcription, DNA-templated;UV-damage excision repair		2.909	2.693	2.71	2.761	2.874	2.771	2.799	2.771	2.775	2.937
ACA1_005000	L8GPV0		const				Serine/threonine kinase	protein serine/threonine kinase activity;ATP binding;protein phosphorylation		2.894	2.602	2.88	2.969	2.906	2.806	3.024	2.702	2.84	2.619
ACA1_005010	L8GMD8		const				Uncharacterized protein (Fragment)	integral component of membrane		4.973	5.91	5.697	6.085	6.072	6.13	5.696	6.569	6.413	6.7
ACA1_005320	L8GS15		const				DEAD/DEAH box helicase	nucleic acid binding;ATP binding;ATP-dependent helicase activity;metabolic process		3.154	3.886	3.701	3.854	3.237	3.172	2.997	3.06	3.132	3.213
ACA1_005830	L8HJ92		const				Ser/Thr phosphatase, putative (Fragment)	hydrolase activity;metal ion binding;metabolic process		3.183	3.226	3.188	3.649	3.785	3.62	3.699	3.624	3.922	3.809
ACA1_006050	NA		const				NA	binding		2.333	2.472	2.36	2.365	2.487	2.43	2.52	2.327	2.304	2.176
ACA1_006060	L8HIF5		const				Uncharacterized protein	NA		4.237	3.57	3.884	3.934	3.881	4.027	4.173	3.839	3.763	3.873
ACA1_006070	L8HG12		mid I				Uncharacterized protein	NA		8.864	7.802	7.881	7.615	10.315	10.344	10.355	9.707	9.656	9.677
ACA1_006080	L8HH28		const				Uncharacterized protein	NA		1.509	1.562	1.796	1.641	1.661	1.612	1.657	1.523	1.609	1.71
ACA1_006090	NA		mid I				NA	kinase activity;single-organism cellular process;regulation of cellular process		1.278	1.079	0.974	1.024	1.38	1.684	1.912	1.576	1.83	1.929
ACA1_006100	L8HJ96		const				Asparagine-linked glycosylase, putative	integral component of membrane;transferase activity, transferring hexosyl groups;metabolic process		2.839	3.226	3.569	3.291	3.668	3.588	3.582	3.417	3.559	3.674
ACA1_006110	L8HGX8		early I				AIG2 family protein	NA		5.606	6.187	5.944	5.857	4.782	4.665	4.985	4.958	4.917	5.135
ACA1_006120	L8HIG0		const				Ankyrin repeat containing protein	cytoplasm;protein binding;cell communication;cellular protein localization;regulation of ion transmembrane transport;single organism signaling;single-multicellular organism process;positive regulation of biological process;regulation of calcium ion transport;regulation of cardiac muscle contraction;regulation of biological quality		3.646	3.839	4.279	4.595	3.5	3.647	4.014	3.952	4.162	3.958
ACA1_006130	L8HG15		const				Tyrosine kinase, putative	protein tyrosine kinase activity;ATP binding;peptidyl-tyrosine phosphorylation;intracellular signal transduction		3.646	3.12	3.348	3.547	4.032	4.134	4.128	4.581	4.658	4.484
ACA1_006140	L8HH32		const				BTB/POZ domain containing protein	NA		3.011	2.71	2.809	2.774	2.952	2.888	2.858	3.254	3.191	3.124
ACA1_006150	L8HJA0		const				PH domain containing protein	NA		6.105	5.673	5.48	5.17	5.812	5.859	5.748	5.712	5.932	5.822
ACA1_006170	L8HIG4		const				Amino acid transporter family protein	integral component of membrane		3.538	3.163	3.382	3.489	3.302	3.376	3.551	3.284	3.46	3.491
ACA1_006180	L8HG21		mid I				Multicopper oxidase, type 2	copper ion binding;oxidoreductase activity;oxidation-reduction process		2.402	2.202	2.101	2.083	2.592	2.397	2.48	2.459	2.342	2.463
ACA1_006190	L8HH38		const				Uncharacterized protein	translation elongation factor activity;ribosome binding;translational frameshifting;positive regulation of translational elongation;positive regulation of translational termination		4.774	4.695	4.612	4.707	4.791	4.883	4.818	5.06	5.011	4.754
ACA1_006200	L8HJA6		early I				Uncharacterized protein	NA		3.504	3.62	3.375	2.664	2.382	2.367	2.456	2.652	2.589	2.509
ACA1_006210	L8HGZ1		const				Uncharacterized protein	NA		6.031	7.235	7.267	7.367	7.745	7.824	7.791	7.538	7.405	7.503
ACA1_006220	L8HIG9		const				FADdependent monooxygenase	monooxygenase activity;oxidation-reduction process		2.868	2.781	2.982	2.655	2.913	2.919	2.973	3.189	3.146	3.059
ACA1_006230	L8HG26		const				NOL1/NOP2/sun domain containing protein	NA		2.74	2.786	2.789	2.717	2.816	2.743	2.639	2.721	2.78	2.792
ACA1_006240	L8HH43		const				RNA polymerase II subunit A Cterminal domain phosphatase SSU72, putative	nucleus;phosphoprotein phosphatase activity;mRNA processing;dephosphorylation		3.712	4.27	4.164	4.389	4.451	4.242	4.239	4.161	4.019	3.835
ACA1_006260	L8HGZ7		const				Uncharacterized protein	NA		4.429	4.453	4.445	4.619	4.41	4.356	4.395	4.176	4.284	4.322
ACA1_006570	L8GQ51		const				Fbox protein 27, putative (Fragment)	NA		5.556	5.211	5.026	5.157	5.256	5.308	5.321	5.493	5.414	5.529
ACA1_006580	L8GMQ5		const				Dimethyladenosine transferase 1, mitochondrial (Fragment)	rRNA (adenine-N6,N6-)-dimethyltransferase activity;rRNA methylation		4.101	3.59	3.377	3.488	3.586	3.71	3.56	3.492	3.705	3.599
ACA1_006680	L8H3W4		mid I				Arginine deiminase	NA		3.805	3.784	3.788	3.886	3.998	3.89	3.979	3.796	4.049	4.124
ACA1_006790	L8H5Y1		const				Uncharacterized protein	nucleus;regulation of transcription, DNA-templated		3.071	3.111	3.012	3.239	3.161	3.066	3.076	3.291	3.143	3.183
ACA1_007000	L8H3T3		const				Uncharacterized protein	integral component of membrane;transport		4.123	3.823	3.637	3.887	3.783	3.701	3.506	3.588	3.934	3.828
ACA1_007510	L8H1S3		const				5'3' exoribonuclease 2, putative	nucleic acid binding;exonuclease activity;protein binding;nucleic acid phosphodiester bond hydrolysis		5.007	5.142	5.391	5.263	4.945	4.954	5.085	4.967	4.91	5.017
ACA1_007730	L8H9L7		const				DOMON domain containing protein	integral component of membrane		1.865	1.791	1.608	1.5	1.614	1.698	1.52	1.652	1.757	1.77
ACA1_007740	L8HBV5		const				RasGEF domain containing protein	intracellular;guanyl-nucleotide exchange factor activity;small GTPase mediated signal transduction;positive regulation of GTPase activity;regulation of small GTPase mediated signal transduction		2.323	2.493	2.895	2.945	3.013	2.987	3.363	3.018	3.145	2.895
ACA1_007750	L8H9F6		const				Protein kinase domain containing protein	intracellular;protein tyrosine kinase activity;ATP binding;GTP binding;small GTPase mediated signal transduction;peptidyl-tyrosine phosphorylation		1.712	1.742	1.643	2.149	2.476	2.458	2.457	2.634	2.404	2.431
ACA1_007760	L8HAY1		const				PH domain containing protein	ARF GTPase activator activity;zinc ion binding;regulation of ARF GTPase activity;positive regulation of GTPase activity		3.273	3.318	3.329	3.242	3.104	3.214	3.084	3.328	3.418	3.334
ACA1_007770	L8H8P0		early I				GTPase cRac1B, putative	intracellular;membrane;histone acetyltransferase activity;GTP binding;hydrolase activity;small GTPase mediated signal transduction;histone acetylation		4.992	5.239	6.928	7.053	5.187	5.148	4.927	4.774	4.737	4.812
ACA1_007780	L8H9M3		const				Vtype ATPase, G subunit	vacuolar proton-transporting V-type ATPase complex;hydrolase activity, acting on acid anhydrides, catalyzing transmembrane movement of substances;proton transport;transmembrane transport		10.133	9.451	9.266	9.17	8.983	8.861	8.814	8.678	8.66	8.689
ACA1_007790	L8HBW0		const				Peptidase, S54 (Rhomboid) subfamily protein	integral component of membrane;serine-type endopeptidase activity;proteolysis		4.231	4.226	4.613	4.64	4.609	4.504	4.368	4.937	5.049	4.952
ACA1_007800	L8H9G3		const				Uncharacterized protein	NA		3.4	3.32	3.754	3.7	3.707	3.659	3.683	3.793	3.7	3.616
ACA1_007810	L8HAY5		const				Uncharacterized protein	NA		5.261	5.04	5.15	5.162	5.126	5.219	5.237	4.877	5.106	5.103
ACA1_008620	L8HD16		mid II				GTPase family e4 protein, putative	membrane;GTP binding;hydrolase activity, acting on acid anhydrides;metabolic process		3.802	3.913	4.007	3.957	3.827	3.779	3.936	3.716	3.636	3.529
ACA1_008840	L8GLX6		mid I				Multicopper oxidase, type 2	copper ion binding;hydroquinone:oxygen oxidoreductase activity;oxidation-reduction process		2.772	2.751	2.751	2.751	3.095	3.444	3.343	2.815	2.822	2.821
ACA1_009160	L8H3R8		const				Uncharacterized protein (Fragment)	NA		4.792	5.147	4.836	4.791	4.684	4.872	4.63	4.888	4.819	4.872
ACA1_009170	L8H5U2		early III				Serine/threonine protein kinase	protein serine/threonine kinase activity;protein phosphorylation		3.99	5.883	5.799	5.98	3.624	3.582	3.59	5.172	5.414	5.377
ACA1_009280	L8H3P2		early III				Serine/threonineprotein kinase	protein serine/threonine kinase activity;ATP binding;phosphorus-oxygen lyase activity;protein phosphorylation;cyclic nucleotide biosynthetic process;intracellular signal transduction		5.625	6.441	6.711	6.853	5.432	5.481	5.479	6.559	6.425	6.496
ACA1_009480	L8GWE8		const				Calponin domain containing protein	Rho guanyl-nucleotide exchange factor activity;binding;positive regulation of Rho GTPase activity		2.54	2.692	2.739	2.381	2.915	2.906	2.694	2.769	3.013	2.873
ACA1_009890	L8GDE6		const				Glucose repression mediator protein (Fragment)	NA		5.512	5.951	5.667	5.466	5.016	5.113	5.005	4.973	5.039	4.869
ACA1_009900	L8GED7		const				Uncharacterized protein	transcription, DNA-templated;regulation of transcription, DNA-templated		4.589	4.548	5.247	5.176	4.67	4.515	4.511	4.67	4.435	4.403
ACA1_009910	L8GDZ9		const				Glutamate-tRNA ligase	cytoplasm;tRNA binding;glutamate-tRNA ligase activity;ATP binding;glutamyl-tRNA aminoacylation		4.189	4.546	3.932	3.858	4.251	4.139	4.05	4.421	4.508	4.38
ACA1_009920	L8GD45		const				O-phosphoseryl-tRNA(Sec) selenium transferase (EC 2.9.1.2) (Selenocysteine synthase) (Selenocysteinyl-tRNA(Sec) synthase) (Sep-tRNA:Sec-tRNA synthase)	transferase activity, transferring selenium-containing groups;pyridoxal phosphate binding;selenocysteinyl-tRNA(Sec) biosynthetic process		3.235	2.796	3.043	2.915	3.08	2.88	2.745	2.797	2.993	2.894
ACA1_009930	L8GFW8		const				AcylCoA dehydrogenase, putative	acyl-CoA dehydrogenase activity;fatty acid catabolic process;oxidation-reduction process		4.191	4.414	4.32	4.267	4.431	4.447	4.3	4.705	4.879	4.605
ACA1_009940	L8GDF4		const				AcylCoA oxidase	peroxisome;acyl-CoA oxidase activity;fatty acid beta-oxidation		4.453	4.597	4.59	4.379	4.723	4.651	4.635	4.867	4.925	4.945
ACA1_010150	L8HBR4		const				SnoaL family polyketide cyclase	transcription corepressor activity;transcription, DNA-templated;negative regulation of nucleic acid-templated transcription		3.732	3.554	3.193	3.354	3.576	3.625	3.463	3.579	3.445	3.441
ACA1_010160	L8HE33		const				Uncharacterized protein	NA		2.726	2.831	2.793	2.627	3.249	3.096	3.095	3.291	3.085	3.13
ACA1_010170	L8HBL9		const				Uncharacterized protein	NA		3.337	3.492	3.2	3.19	3.462	3.543	3.652	3.482	3.518	3.602
ACA1_010180	L8HD09		const				DUF410 family protein	NA		5.026	5.005	4.924	4.968	5.049	4.985	4.827	4.747	4.762	4.627
ACA1_010190	L8HAW3		const				Uncharacterized protein (Fragment)	catalytic activity		2.032	2.783	2.733	2.803	3.508	3.374	3.571	3.633	3.761	3.694
ACA1_010610	L8GTH9		early I				Fbox domain and Ankyrin repeat containing protein	GTP binding;small GTPase mediated signal transduction;protein transport		2.618	3.183	2.894	2.603	2.209	2.172	2.292	2.144	2.148	2.146
ACA1_010730	L8GSP0		mid I				Uncharacterized protein	endonuclease activity;exonuclease activity;nucleic acid phosphodiester bond hydrolysis		3.892	3.821	3.753	3.779	3.951	4.117	3.92	3.769	3.865	3.885
ACA1_010930	L8HD75		const				Uncharacterized protein	NA		2.68	2.754	2.657	2.729	2.785	2.555	2.629	2.672	2.523	2.566
ACA1_011040	L8GIK4		const				Uncharacterized protein	nucleotide binding;nucleic acid binding		4.096	4.056	3.727	4.094	4.011	3.989	4.18	3.862	4.216	4.149
ACA1_011150	L8GG90		const				eIF4gamma/eIF5/eIF2-epsilon domain containing protein	cytosol;nucleotidyltransferase activity;biosynthetic process;cellular metabolic process;primary metabolic process;organic substance metabolic process		4.47	5.026	4.845	4.763	4.543	4.532	4.537	4.364	4.486	4.302
ACA1_011160	L8GGY6		const				Replication protein A2 family protein, putative	nucleus;DNA binding;DNA replication;DNA repair;DNA recombination		7.312	6.68	6.527	6.298	6.227	6.208	6.127	5.649	5.456	5.544
ACA1_011260	L8GPX2		const				Non-specific serine/threonine protein kinase (EC 2.7.11.1)	ruffle;Golgi apparatus;cytosol;plasma membrane;intercalated disc;Z disc;axon;dendrite;filamentous actin;nuclear membrane;receptor signaling protein serine/threonine kinase activity;collagen binding;ATP binding;MAPK cascade;mitotic cell cycle;axon guidance;T cell costimulation;actin cytoskeleton reorganization;positive regulation of peptidyl-serine phosphorylation;positive regulation of intracellu…		5.429	5.119	5.641	5.559	5.629	5.747	5.752	5.611	5.687	5.704
ACA1_011270	L8GQN9		const				UDPglucoronosyl and UDP-glucosyl transferase superfamily protein	transferase activity, transferring hexosyl groups;metal ion binding;lipid glycosylation		2.515	2.371	2.622	2.32	2.453	2.517	2.656	2.549	2.511	2.372
ACA1_011280	L8GP61		const				ATPase, AAA domain containing protein	ATP binding		6.974	5.909	5.923	5.691	5.114	4.947	5.036	4.365	4.484	4.7
ACA1_011490	L8GZK7		const				RhoGEF domain containing protein (Fragment)	Rho guanyl-nucleotide exchange factor activity;positive regulation of Rho GTPase activity;intracellular signal transduction		2.449	2.51	2.687	2.956	2.551	2.789	2.811	2.893	2.694	2.786
ACA1_011810	L8GZN7		const				AT hook motif domain containing protein	DNA binding;regulation of transcription, DNA-templated;cellular process		3.646	3.725	4.03	3.858	3.655	3.612	3.566	3.652	3.676	3.598
ACA1_012020	L8GJQ3		const				Uncharacterized protein	NA		3.707	3.335	3.758	3.832	3.816	3.816	3.851	4.093	4.138	3.994
ACA1_012030	L8GHE4		const				Uncharacterized protein	NA		4.526	4.044	3.798	3.857	4.638	4.546	4.529	4.82	4.954	4.768
ACA1_012040	L8GI34		const				LIM domain containing protein	zinc ion binding;signal transduction		4.409	4.654	4.921	5.144	5.021	4.983	4.938	5.068	5.278	5.012
ACA1_012050	L8GHT8		const				Helicase, putative	helicase activity;binding;metabolic process		2.406	1.919	2.525	2.211	2.304	2.341	2.218	2.274	2.573	2.387
ACA1_012260	L8HEI4		const				Uncharacterized protein	NA		5.573	6.203	5.899	5.862	5.607	5.351	5.598	5.399	5.34	5.595
ACA1_012270	L8HCD4		const				Aldehyde dehydrogenase	oxidoreductase activity, acting on the aldehyde or oxo group of donors, NAD or NADP as acceptor;oxidation-reduction process		6.192	6.825	6.533	6.542	6.07	6.148	6.207	6.089	6.236	6.243
ACA1_012280	L8HDD1		const				Cobalamin synthesis protein/P47K	NA		2.587	2.912	2.677	2.339	2.499	2.435	2.387	2.473	2.283	2.778
ACA1_012290	L8HFI9		mid I				Uncharacterized protein	NA		5.1	4.821	4.625	4.708	5.189	5.231	5.14	5.205	5.108	5.307
ACA1_012300	L8HD74		const				Uncharacterized protein	NA		3.617	3.426	3.783	3.75	3.79	3.733	3.699	3.438	3.349	3.687
ACA1_012310	L8HEJ0		const				Biogenesis of lysosome related family protein	microtubule organizing center;cytosol;intracellular membrane-bounded organelle;protein complex;cell communication;cellular component organization;single organism signaling;positive regulation of transcription, DNA-templated;single-organism intracellular transport		5.342	5.379	5.609	5.445	5.6	5.557	5.238	5.379	5.234	5.154
ACA1_012320	NA		const				NA	NA		2.111	1.917	2.285	2.113	2.268	2.398	2.422	1.91	2.296	2.121
ACA1_012330	L8HCD7		const				WD domain, G-beta repeat-containing protein (Fragment)	NA		3.271	3.951	3.92	4.164	3.956	3.991	4.203	4.385	4.396	4.519
ACA1_012630	L8H4W0		const				Uncharacterized protein (Fragment)	NA		6.158	6.864	7.151	7.005	6.669	6.811	6.658	6.587	6.285	6.535
ACA1_012740	L8H688		const				Gprotein-coupled receptor (GPCR) family protein	integral component of membrane;G-protein coupled receptor activity;G-protein coupled receptor signaling pathway		5.585	6.736	6.645	6.418	5.918	5.74	5.865	5.627	5.54	5.619
ACA1_012960	L8H509		const				Uncharacterized protein (Fragment)	NA		5.314	5.05	4.899	4.73	4.925	4.929	4.91	5.011	4.993	5.225
ACA1_012970	L8H720		const				CBS domain containing protein	catalytic activity;adenyl nucleotide binding;metabolic process		5.045	5.323	5.249	5.105	5.975	5.876	5.968	6.21	5.972	6.023
ACA1_012980	L8H4W5		early I				Endonuclease/Exonuclease/phosphatase, putative	endonuclease activity;exonuclease activity;nucleic acid phosphodiester bond hydrolysis		4.621	4.274	4.527	4.577	3.255	3.139	3.441	3.775	3.639	3.271
ACA1_012990	L8H692		const				ATPdependent DNA helicase, RecQ subfamily protein	nucleic acid binding;ATP binding;ATP-dependent helicase activity;DNA recombination		3.3	4.292	3.865	3.706	3.863	3.841	3.637	3.149	3.034	3.376
ACA1_013000	L8H422		early I				Uncharacterized protein	NA		6.998	7.195	7.244	6.886	5.365	5.525	5.477	5.73	5.737	5.871
ACA1_013120	L8H724		const				RasGEF	intracellular;guanyl-nucleotide exchange factor activity;transferase activity;one-carbon metabolic process;serine family amino acid metabolic process;positive regulation of GTPase activity;regulation of small GTPase mediated signal transduction		4.597	4.496	4.722	4.523	4.574	4.677	4.431	4.479	4.339	4.415
ACA1_013230	L8H4W9		early I				Uncharacterized protein	NA		5.959	6.183	5.565	5.47	5.259	5.361	5.341	5.427	5.487	5.143
ACA1_013240	L8H699		const				Uncharacterized protein	NA		3.456	3.541	3.422	3.244	3.171	3.324	3.406	3.351	3.43	3.557
ACA1_013340	L8HGJ7		mid I				PH domain containing protein	cytosol;plasma membrane;phosphatidylinositol-3,4,5-trisphosphate binding;phosphatidylinositol-3,4-bisphosphate binding;cellular process;regulation of cellular process		4.652	4.687	4.581	4.406	5.485	5.627	5.585	5.032	5.057	4.994
ACA1_013350	L8HI52		late II				Uncharacterized protein	NA		6.069	4.303	3.899	3.524	3.883	4.027	4.192	4.807	5.015	4.708
ACA1_013360	L8HFR3		const				Uncharacterized protein	NA		3.254	3.293	3.731	3.813	3.236	3.348	3.36	3.036	3.206	3.275
ACA1_013370	L8HGS7		const				Uncharacterized protein	NA		4.579	5.083	4.653	4.927	4.638	4.623	4.619	4.613	4.775	4.498
ACA1_013380	L8HIZ2		const				Ribosome biogenesis GTPase YqeH, putative	GTP binding		3.443	3.73	3.871	3.965	3.662	3.455	3.403	3.682	3.7	3.541
ACA1_013390	L8HGK3		mid I				Glucan (1,4alpha-), branching enzyme 1, putative	1,4-alpha-glucan branching enzyme activity;hydrolase activity, hydrolyzing O-glycosyl compounds;cation binding;glycogen biosynthetic process		8.649	7.559	7.196	7.078	8.549	8.483	8.495	7.881	7.827	7.846
ACA1_013490	L8HFY4		const				Amidohydrolase	hydrolase activity, acting on carbon-nitrogen (but not peptide) bonds;metabolic process		3.518	2.975	2.989	2.821	3.287	3.351	3.252	3.345	3.483	3.545
ACA1_013500	L8HI35		mid I				Amidohydrolase	hydrolase activity, acting on carbon-nitrogen (but not peptide) bonds;metabolic process		5.037	4.502	4.724	4.792	5.057	5.238	5.531	4.945	4.799	4.961
ACA1_013610	L8HFN8		const				Nucleotidyltransferase domain containing protein	nucleotidyltransferase activity;metabolic process		4.309	4.719	4.927	5.031	4.654	4.686	4.599	4.61	4.568	4.62
ACA1_013620	L8HH99		const				Protein phosphatase 3, catalytic subunit, beta isoform, putative	hydrolase activity;metabolic process		6.321	6.914	7.129	7.294	6.698	6.606	6.672	6.344	6.536	6.65
ACA1_013630	L8HEX2		const				Serine/threonine-protein phosphatase (EC 3.1.3.16)	calcineurin complex;calcium-dependent protein serine/threonine phosphatase activity;cellular response to starvation;pathogenesis;dephosphorylation;cellular cation homeostasis;hyphal growth;fungal-type cell wall organization;cellular response to drug;filamentous growth of a population of unicellular organisms in response to starvation;filamentous growth of a population of unicellular organisms in …		6.364	6.833	7.207	7.278	6.845	6.837	6.784	6.61	6.677	6.809
ACA1_013640	L8HFZ1		const				Hydrolase, NUDIX, putative	hydrolase activity;metal ion binding;metabolic process		5.822	5.67	5.635	5.33	5.388	5.358	5.355	5.143	5.285	5.222
ACA1_013650	L8HI42		early I				Uncharacterized protein	membrane;vesicle-mediated transport		5.138	5.692	5.843	5.859	5.346	5.224	5.465	4.975	5.31	5.353
ACA1_013660	L8HFP2		early I				Uncharacterized protein	NA		4.774	5.014	4.944	5.157	4.227	4.186	4.367	4.122	4.104	4.248
ACA1_013670	L8HHA3		const				Copper chaperone Atox1, putative	intracellular part;metal ion binding;metal ion transport		8.266	7.586	7.719	7.692	8.029	7.827	7.852	7.608	7.648	7.744
ACA1_013680	L8HEX8		early I				Uncharacterized protein (Fragment)	NA		3.482	3.798	3.829	4.139	3.338	3.153	3.35	3.261	3.243	3.175
ACA1_013990	NA		const				NA	NA		5.529	5.166	5.312	5.272	5.483	5.312	5.357	5.477	5.308	5.577
ACA1_014100	L8GIY7		const				SuccinateCoA ligase, GDP-forming, beta subunit, putative (Fragment)	plasma membrane;succinate-CoA ligase complex (GDP-forming);succinate-CoA ligase (GDP-forming) activity;ATP binding;GDP binding;protein heterodimerization activity;tricarboxylic acid cycle;succinyl-CoA metabolic process;succinate metabolic process		8.592	8.856	8.677	8.414	8.735	8.619	8.666	8.692	8.74	8.658
ACA1_014210	L8GGN3		const				Uncharacterized protein	NA		3.763	3.213	3.274	3.252	3.151	3.131	3.099	2.921	3.019	3.117
ACA1_014220	L8GHB3		const				Protein kinase	cytoplasm;axon;neuronal cell body;AMP-activated protein kinase activity;protein binding;ATP binding;determination of adult lifespan;peptidyl-serine phosphorylation;germline cell cycle switching, mitotic to meiotic cell cycle;positive regulation of dauer larval development		4.428	4.539	4.824	4.453	4.365	4.425	4.307	4.636	4.609	4.811
ACA1_014240	L8GGD6		const				Protein kinase	cytoplasm;magnesium ion binding;protein serine/threonine kinase activity;ATP binding;protein phosphorylation;intracellular signal transduction		2.104	2.002	1.996	2.067	1.986	1.954	2.017	2.024	2.051	2.124
ACA1_014250	L8GIZ1		const				Cytochrome b5 family protein	mitochondrial outer membrane;mitochondrial inner membrane;plastid envelope;integral component of membrane;enzyme activator activity;heme binding;metal ion binding;positive regulation of catalytic activity;oxidation-reduction process		5.35	5.439	4.971	4.804	5.01	4.497	4.783	4.706	4.749	4.848
ACA1_014350	L8GLN6		mid I				Uncharacterized protein (Fragment)	NA		2.432	2.34	2.388	2.39	2.496	2.554	2.476	2.61	2.456	2.542
ACA1_014360	L8GL10		const				Calcium/calmodulindependent protein kinase	intracellular part;protein serine/threonine kinase activity;protein binding;ATP binding;protein phosphorylation;nucleocytoplasmic transport;signal transduction;regulation of protein binding;positive regulation of protein export from nucleus;positive regulation of muscle cell differentiation;positive regulation of synapse structural plasticity;positive regulation of dendritic spine development;pos…		4.834	6.114	5.59	5.64	5.376	5.369	5.197	5.331	5.299	5.384
ACA1_014370	L8GNF3		mid I				Catalase	catalase activity;heme binding;metal ion binding;response to oxidative stress;oxidation-reduction process		2.26	2.099	2.078	2.152	2.473	2.395	2.288	2.307	2.472	2.552
ACA1_014380	L8GL56		const				Nuclear movement protein nudC, putative	NA		5.973	6.115	6.553	6.564	6.208	6.257	6.033	5.775	5.861	5.919
ACA1_014390	L8GLZ9		mid II				Uncharacterized protein	NA		5.424	5.574	5.124	5.008	5.348	5.424	5.44	4.885	4.804	4.899
ACA1_014490	L8GY11		const				Protein kinase domain containing protein (Fragment)	protein serine/threonine kinase activity;ATP binding;protein phosphorylation		2.568	2.866	3.118	3.483	3.335	3.423	3.561	3.558	3.482	3.591
ACA1_014510	L8GY64		const				Tetratricopeptide repeat domain containing protein	anaphase-promoting complex;cell cycle;regulation of mitotic metaphase/anaphase transition		3.711	3.911	3.638	3.867	3.943	3.977	3.97	3.867	3.805	3.975
ACA1_014520	L8GZD3		mid I				Uncharacterized protein (Fragment)	guanyl-nucleotide exchange factor activity;small GTPase mediated signal transduction;positive regulation of GTPase activity		2.049	1.996	1.867	2.012	2.234	2.179	2.35	2.194	2.187	2.222
ACA1_014620	L8HI55		mid I				Uncharacterized protein (Fragment)	calcium ion binding		4.97	3.754	3.908	3.833	4.779	4.706	4.777	4.861	4.719	4.745
ACA1_014630	L8HFR7		const				Doublestranded RNA binding motif domain containing protein	NA		3.903	3.43	3.68	3.488	3.605	3.53	3.633	4.092	3.816	3.938
ACA1_014740	L8HGT2		early I				Cyclin, Nterminal domain containing protein	nucleus;protein kinase binding;regulation of cyclin-dependent protein serine/threonine kinase activity;cell cycle;cell division		6.25	5.851	7.346	6.778	5.703	5.8	5.618	6.062	5.929	5.913
ACA1_014870	L8HI60		early I				tRNA phosphotransferase 1 isoform 1, putative	transferase activity, transferring phosphorus-containing groups;tRNA splicing, via endonucleolytic cleavage and ligation		6.323	6.215	6.142	6.11	4.86	5.057	5.225	4.618	4.505	4.659
ACA1_014980	L8GGP8		const				Uncharacterized protein	NA		3.956	4.282	4.14	4.17	4.698	4.662	4.676	4.489	4.583	4.88
ACA1_014990	L8GG13		const				Uncharacterized protein (Fragment)	phosphatase activity;dephosphorylation		3.137	3.345	3.089	3.391	3.539	3.605	3.426	3.549	3.239	3.503
ACA1_015210	L8GGA6		const				MYND finger domain containing protein	NA		4.033	3.673	3.728	3.538	3.714	3.675	3.91	3.654	3.702	3.862
ACA1_015320	L8GH19		const				Uncharacterized protein	NA		6.006	5.362	5.257	4.903	5.703	5.633	5.325	5.335	5.274	5.241
ACA1_015330	L8GGC6		const				CBS domain containing protein	adenyl nucleotide binding		8.382	9.697	9.036	8.621	9.554	9.367	9.474	10.156	10.01	10.084
ACA1_015340	L8GIY2		early I				Uncharacterized protein	NA		3.534	6.326	6.883	7.221	3.845	3.826	3.876	3.658	3.382	3.169
ACA1_015350	L8GGN0		const				Dihydrodipicolinate synthetase, putative	mitochondrion;4-hydroxy-2-oxoglutarate aldolase activity;glyoxylate catabolic process		5.916	5.914	5.625	5.258	5.761	5.463	5.605	6.128	6.052	5.947
ACA1_015360	L8GHA8		late II				Uncharacterized protein	acid-amino acid ligase activity;metabolic process		2.918	2.68	2.779	2.563	2.541	2.586	2.691	2.748	2.878	2.973
ACA1_015470	L8H0G6		const				Uncharacterized protein (Fragment)	NA		3.735	3.216	3.49	3.905	3.432	3.46	3.43	3.843	3.688	3.56
ACA1_015480	L8H2V3		const				Uncharacterized protein	NA		3.481	3.624	3.903	3.857	3.738	3.602	3.749	3.732	3.864	3.847
ACA1_015490	L8H0I8		const				Uncharacterized protein	NA		3.46	4.036	3.91	3.96	3.872	3.698	3.718	3.931	3.974	3.931
ACA1_015500	L8H1U1		const				Aldehyde dehydrogenase	oxidoreductase activity, acting on the aldehyde or oxo group of donors, NAD or NADP as acceptor;oxidation-reduction process		6.234	6.028	5.564	5.574	5.617	5.494	5.605	5.587	5.594	5.476
ACA1_015510	L8GZQ4		mid I				Replication factora protein 1 (Rpa1) subfamily protein	nucleus;DNA binding;DNA replication;DNA recombination;response to stress;meiosis I;post-embryonic development;single organism reproductive process;single-organism metabolic process;meiotic chromosome segregation;multicellular organismal reproductive process;anatomical structure development;regulation of biological process;chromosome organization;cellular response to stimulus		2.433	2.459	2.345	2.433	3.061	3.081	3.333	2.402	2.567	2.494
ACA1_015550	L8H1U6		mid I				Uncharacterized protein	NA		2.994	3.036	3.592	3.628	4.408	4.452	4.523	4.459	4.389	4.33
ACA1_015560	L8GZQ8		const				Uncharacterized protein	NA		4.887	5.586	5.555	5.663	6.011	5.938	5.914	5.932	6.131	5.93
ACA1_015570	NA		const				NA	NA		2.201	2.133	2.053	2.284	2.556	2.428	2.216	2.317	2.352	2.221
ACA1_015580	L8H0H5		const				Kelch motif family protein	NA		4.121	4.212	4.089	4.207	4.303	4.346	4.139	4.067	4.216	4.293
ACA1_015590	L8H2W0		mid I				Uncharacterized protein	NA		3.234	3.421	3.121	3.15	3.613	3.618	3.434	3.316	3.314	3.417
ACA1_015690	L8GSL1		mid I				Uncharacterized protein (Fragment)	NA		4.434	4.439	4.487	4.515	4.759	4.698	4.507	4.566	4.568	4.702
ACA1_015800	L8GTL1		early I				SPRY domain containing protein	NA		2.004	2.173	2.04	2.148	1.918	1.909	1.955	2.034	1.975	2.032
ACA1_016030	NA		const				NA	integral component of membrane;nucleic acid binding;ATP binding;xenobiotic-transporting ATPase activity;drug transmembrane transport;metabolic process;xenobiotic transport		4.621	4.792	4.868	4.557	4.756	4.712	4.664	4.515	4.592	4.671
ACA1_016130	L8GME6		mid I				Uncharacterized protein	NA		4.132	3.687	3.632	3.683	3.829	3.878	3.956	3.823	3.873	3.968
ACA1_016140	NA		const				NA	spliceosomal complex;nucleolus;RNA binding;mRNA splicing, via spliceosome		2.578	2.424	2.607	2.391	2.509	2.523	2.476	2.524	2.445	2.483
ACA1_016250	NA		const				NA	cytosol;nucleotide binding;protein serine/threonine kinase activity;embryo development;phosphorylation;primary metabolic process;cellular macromolecule metabolic process		4.411	5.631	5.745	6.161	5.551	5.462	5.706	5.574	5.451	5.711
ACA1_016360	L8GQ34		const				Uncharacterized protein (Fragment)	NA		5.565	4.958	4.783	4.652	5.008	4.993	5.023	4.962	4.952	5.012
ACA1_016470	L8GMM8		const				Uncharacterized protein (Fragment)	calcium ion binding		6.217	6.218	6.147	6.048	6.607	6.425	6.486	6.595	6.107	6.127
ACA1_016480	L8GNB4		early I				Uncharacterized protein	NA		3.993	2.992	2.976	2.88	2.324	2.381	2.281	2.497	2.429	2.713
ACA1_016690	L8GGP2		mid II				Uncharacterized protein (Fragment)	DNA binding		2.397	2.601	2.167	2.181	2.646	2.778	2.689	2.209	2.159	2.19
ACA1_017200	L8HI78		mid I				Uncharacterized protein (Fragment)	DNA binding		2.525	2.621	2.684	2.582	2.966	2.863	2.869	2.711	2.574	2.573
ACA1_017320	L8HGV8		const				Uncharacterized protein	NA		6.195	5.913	5.902	5.659	5.903	5.88	5.779	5.797	5.993	5.961
ACA1_017330	L8HJ22		const				Sphingosine kinase, putative (Fragment)	NAD+ kinase activity;diacylglycerol kinase activity;protein kinase C-activating G-protein coupled receptor signaling pathway;phosphorylation		6.186	5.99	6.281	6.288	5.564	5.869	5.763	5.585	6.028	5.669
ACA1_017430	L8H9K2		const				Integrator complex subunit 9, putative (Fragment)	integrator complex;snRNA processing		2.772	2.862	2.528	2.684	2.571	2.513	2.546	2.614	2.894	2.723
ACA1_017540	L8HBT8		const				Uncharacterized protein	NA		1.059	1.143	1.086	1.221	1.43	1.454	1.293	1.435	1.638	1.53
ACA1_017740	L8GMR4		const				5'-3' exoribonuclease 1 (EC 3.1.13.-)	nucleic acid binding;exonuclease activity;nucleic acid phosphodiester bond hydrolysis		5.81	7.081	7.097	7.054	6.365	6.22	6.19	6.207	6.186	6.218
ACA1_017770	L8GNP0		early I				ABC2 type transporter superfamily protein	membrane;ATP binding;ATPase activity		1.947	2.277	2.264	2.172	1.999	1.984	1.914	1.929	1.979	1.83
ACA1_017880	L8GLM1		early I				Uncharacterized protein (Fragment)	NA		3.644	3.931	4.076	4.14	3.686	3.723	3.511	3.701	3.574	3.736
ACA1_017890	L8GKZ7		const				Uncharacterized protein	autophagic vacuole;endosome membrane;AP-2 adaptor complex;retromer complex;ULK1-ATG13-FIP200 complex;Rab GTPase activator activity;AP-2 adaptor complex binding;positive regulation of receptor internalization;positive regulation of autophagy;positive regulation of Rab GTPase activity;retrograde transport, endosome to Golgi;response to starvation;regulation of cilium assembly		2.973	3.535	3.612	3.796	3.37	3.435	3.525	3.307	3.366	3.332
ACA1_018000	L8GNE4		const				Betalactamase	NA		2.725	3.578	3.451	3.591	3.629	3.557	3.428	3.269	3.118	3.539
ACA1_018120	L8GLY8		const				Uncharacterized protein	NA		2.877	3.028	3.192	3.121	2.941	3.022	2.957	3.176	3.182	3.21
ACA1_018140	L8GL00		early I				Leucine-tRNA ligase	cytoplasm;aminoacyl-tRNA editing activity;leucine-tRNA ligase activity;ATP binding;leucyl-tRNA aminoacylation;regulation of translational fidelity		3.344	6.611	6.775	6.948	3.604	3.479	3.446	3.215	3.251	3.387
ACA1_018340	L8HKI0		const				Rap/ran-GAP protein	intracellular;GTPase activator activity;lipid binding;signal transduction;positive regulation of GTPase activity;regulation of small GTPase mediated signal transduction		1.945	1.223	1.986	2.14	1.798	2.113	1.968	2.107	2.158	2.267
ACA1_018650	L8HM49		const				Helicase associated domain containing protein	hydrolase activity;organic cyclic compound binding;heterocyclic compound binding		2.382	2.253	2.401	2.386	2.515	2.408	2.499	2.545	2.576	2.437
ACA1_018760	L8HJG5		const				Cell cycle control protein	endomembrane system;membrane;intracellular membrane-bounded organelle;cytoplasmic part		5.065	7.25	7.05	6.812	7.468	7.484	7.311	7.366	7.359	7.535
ACA1_018770	L8HKJ5		const				Signal recognition particle subunit SRP68 (SRP68)	nucleus;signal recognition particle, endoplasmic reticulum targeting;focal adhesion;intracellular non-membrane-bounded organelle;signal recognition particle binding;7S RNA binding;endoplasmic reticulum signal peptide binding;poly(A) RNA binding;SRP-dependent cotranslational protein targeting to membrane;gene expression;response to drug;cellular protein metabolic process		6.139	6.494	6.373	6.421	5.875	5.849	5.809	5.851	5.859	5.888
ACA1_018780	L8HMV6		const				ATPase, AAA domain containing protein	ATP binding		4.671	5.533	5.248	5.165	4.989	4.867	4.876	5.254	5.134	5.335
ACA1_018790	L8HKI7		const				Fibronectin type III domain containing protein	NA		1.988	1.9	2.261	2.259	2	2.078	2.09	2.053	2.014	2.18
ACA1_018800	L8HM52		const				Uncharacterized protein	G-protein coupled receptor signaling pathway;response to pheromone		3.084	4.362	4.55	4.248	4.92	5.096	4.973	4.701	4.699	4.87
ACA1_018810	L8HJH0		const				Uncharacterized protein	NA		2.938	3.795	3.369	3.699	3.662	3.434	3.491	3.462	3.459	3.465
ACA1_018920	L8HKK0		const				Uncharacterized protein (Fragment)	NA		2.44	2.573	2.569	2.719	2.423	2.65	2.711	2.397	2.435	2.245
ACA1_018930	L8HMW1		uninfected-specific				Fbox domain containing protein	NA		2.792	2.276	2.348	2.377	2.543	2.695	2.489	2.517	2.485	2.463
ACA1_018950	L8HM57		mid I				Lipoprotein, putative	NA		3.299	3.228	3.16	3.234	3.408	3.408	3.372	3.462	3.335	3.394
ACA1_018960	L8HJH5		const				Papain family cysteine protease subfamily protein	cysteine-type peptidase activity;proteolysis		5.227	6.135	6.268	6.322	6.385	6.314	6.449	6.727	6.714	6.765
ACA1_018980	L8HMW5		early I				GTP cyclohydrolase II, putative	hydrolase activity;metabolic process		5.434	6.38	6.09	5.974	4.571	4.523	4.264	3.852	4.276	4.029
ACA1_018990	L8HKJ6		const				Subunit of DNA polymerase II	NA		2.125	2.204	2.284	2.411	2.386	2.44	2.412	2.577	2.658	2.488
ACA1_019000	L8HM62		const				Uncharacterized protein	NA		5.071	5.377	5.169	5.134	5.296	5.308	5.221	5.303	5.36	5.435
ACA1_019010	L8HJH8		mid I				Uncharacterized protein	NA		6.611	5.774	5.951	6.175	6.866	6.919	6.889	7.045	6.905	6.812
ACA1_019030	L8HMX0		const				Uncharacterized protein	NA		4.385	3.93	4.249	3.929	4.022	4.042	4.061	3.969	3.983	4.01
ACA1_019140	L8HI50		early III				Regulator of chromosome condensation (RCC1) repeat domain containing protein	NA		3.906	3.606	3.988	4.038	3.117	3.364	3.304	3.902	4.04	4.019
ACA1_019150	L8HFP7		early I				Kinase isozyme 4, mitochondrial, putative	kinase activity;phosphorylation		6.977	5.994	8.357	7.864	5.94	5.955	6.112	6.587	6.537	6.547
ACA1_019170	L8HEY4		early II				Uncharacterized protein	NA		4.289	5.987	5.814	6.111	6.818	6.943	7.032	6.742	6.56	6.687
ACA1_019190	L8HI58		const				Lipase/esterase, putative	hydrolase activity;metabolic process		4.462	4.35	4.169	4.116	4.939	5.088	5.095	5.04	4.97	4.867
ACA1_019200	L8HFQ3		mid II				Uncharacterized protein	NA		2.82	3.076	3.136	2.869	3.182	3.2	3.34	2.696	2.73	2.707
ACA1_019210	L8HHB5		mid I				Uncharacterized protein	phosphatidylinositol binding		3.733	3.771	3.877	3.815	4.013	3.92	4.04	3.878	3.716	3.873
ACA1_019220	L8HEZ2		const				Amidohydrolase family protein	hydrolase activity;metabolic process;cellular process		2.646	2.062	1.809	2.107	2.419	2.484	2.323	2.128	2.204	2.108
ACA1_019330	L8HG08		mid I				Transporter, major intrinsic protein (MIP) superfamily protein	integral component of membrane;transporter activity;transport		4.052	4.381	3.591	3.753	5.2	5.024	5.148	4.427	4.555	4.641
ACA1_019340	L8HI65		mid II				Phosphorylase kinase alpha subunit	hydrolase activity, hydrolyzing O-glycosyl compounds;calmodulin binding;kinase activity;glycogen metabolic process;phosphorylation		6.697	6.076	6.233	6.113	6.766	6.721	6.835	5.568	5.328	5.618
ACA1_019350	L8HFR8		mid I				FGGAP repeat domain containing protein	NA		4.906	4.239	4.423	4.257	5.447	5.301	5.305	5.297	5.267	5.266
ACA1_019360	L8HHC8		mid I				Superoxide dismutase [Cu-Zn] (EC 1.15.1.1)	superoxide dismutase activity;metal ion binding;removal of superoxide radicals;oxidation-reduction process		5.595	5.735	5.706	5.705	7.13	7.189	7.18	6.901	6.949	6.927
ACA1_019380	L8HG27		early I				Kinesin-like protein	kinetochore;nucleoplasm;cytosol;kinesin complex;microtubule;focal adhesion;DNA binding;microtubule motor activity;ATP binding;microtubule binding;DNA repair;microtubule-based movement;sister chromatid cohesion;mitotic metaphase plate congression;blood coagulation;antigen processing and presentation of exogenous peptide antigen via MHC class II		3.498	4.444	3.652	3.34	3.096	3.088	3.057	3.029	2.933	2.953
ACA1_019600	L8GPV9		mid I				Cytochrome p450 superfamily protein	monooxygenase activity;iron ion binding;oxidoreductase activity, acting on paired donors, with incorporation or reduction of molecular oxygen;heme binding;oxidation-reduction process		3.523	3.164	3.159	3.422	4.108	4.138	4.252	3.928	3.938	4.071
ACA1_019610	L8GQM8		mid I				FHA domain containing protein	NA		3.686	2.613	2.834	2.895	4.196	4.26	4.384	4.752	4.665	4.566
ACA1_019620	L8GP50		const				Ras association (RalGDS/AF6) domain containing protein	signal transduction		3.593	3.244	3.017	3.727	3.679	3.569	3.606	3.462	3.548	3.594
ACA1_019630	L8GPM4		const				CCCH zinc finger protein, putative	metal ion binding;gene expression		3.088	3.036	3.307	3.277	3.236	3.205	3.352	3.275	3.137	3.299
ACA1_019640	L8GS53		const				DSS1/SEM1 family protein	NA		6.422	6.226	6.853	7.311	6.354	6.242	6.272	6.036	5.54	5.785
ACA1_019650	L8GPW5		const				Uncharacterized protein (Fragment)	NA		2.465	2.429	2.236	2.379	2.447	2.416	2.478	2.43	2.391	2.548
ACA1_019760	L8GQN4		early I				Major vault protein	nuclear pore;cytoskeleton;ribonucleoprotein complex;perinuclear region of cytoplasm;extracellular vesicular exosome;protein kinase binding;protein phosphatase binding;cell proliferation;protein transport;negative regulation of signaling;negative regulation of protein autophosphorylation;ERBB signaling pathway;mRNA transport;negative regulation of protein tyrosine kinase activity;protein activatio…		10.315	10.088	10.061	10.278	8.979	9.038	8.928	8.139	8.311	8.247
ACA1_019960	L8GUS1		const				SWIRM domain containing protein (Fragment)	nucleus;DNA binding;chromatin binding;zinc ion binding		3.85	4.498	4.965	4.971	4.37	4.251	4.027	4.221	4.159	4.285
ACA1_019970	NA		const				NA	NA		4.008	3.462	3.677	3.487	3.882	3.72	3.824	3.82	3.639	3.687
ACA1_019990	L8GUZ1		const				Uncharacterized protein	integral component of membrane;transmembrane signaling receptor activity;cell surface receptor signaling pathway		2.295	3.073	2.919	2.568	2.737	2.631	2.675	2.347	2.396	2.486
ACA1_020090	L8GKJ8		const				Cleavage stimulation factor 64kDa subunit (Fragment)	mRNA cleavage and polyadenylation specificity factor complex;cleavage body;nucleotide binding;protein binding;poly(A) RNA binding;mRNA splicing, via spliceosome;termination of RNA polymerase II transcription;mRNA polyadenylation;mRNA cleavage		4.59	4.441	4.499	4.529	4.617	4.472	4.496	4.447	4.414	4.546
ACA1_020100	L8GLG6		const				Sec1 family protein	vesicle docking involved in exocytosis		4.007	3.491	2.902	2.414	2.488	2.399	2.349	2.604	2.386	2.23
ACA1_020140	L8GMV2		const				ADPribosylarginine hydrolase	ADP-ribosylarginine hydrolase activity;cellular protein modification process		3.671	3.26	3.18	3.14	3.217	3.259	3.314	3.893	3.532	3.407
ACA1_020150	L8GKK3		const				Exocyst complex component 5, putative	cytoplasm;exocytosis;vesicle docking		2.628	2.781	2.819	2.814	2.847	2.671	2.57	2.467	2.493	2.518
ACA1_020160	L8GLH3		const				Uncharacterized protein (Fragment)	NA		4.475	5.18	5.146	5.301	5.034	5.144	5.357	5.087	5.231	5.136
ACA1_020770	L8GWG6		const				Multisensor hybrid histidine kinase	membrane;phosphorelay sensor kinase activity;phosphorelay signal transduction system;signal transduction by phosphorylation		3.9	3.966	3.948	3.699	3.487	3.456	3.342	4.098	4.123	4.131
ACA1_020780	L8GU07		mid I				Longchain-fatty-acid--CoA ligase 1, putative	ligase activity;lipid metabolic process;cellular metabolic process;single-organism cellular process		4.22	4.95	4.927	4.804	5.842	5.863	5.799	5.888	6.07	6.167
ACA1_020800	L8GTC1		mid I				Tetratricopeptide repeat domain containing protein	cation transmembrane transporter activity;meiotic nuclear division		1.708	1.594	1.608	1.701	2.025	1.919	1.967	1.873	2.106	2.374
ACA1_020820	L8GWH4		const				TATAbox-binding protein	nucleus;DNA binding;DNA-templated transcription, initiation		4.817	5.03	5.292	5.404	4.709	4.653	4.908	4.889	4.891	4.92
ACA1_020830	L8GUZ6		const				Amino acid permease, putative	integral component of membrane;amino acid transmembrane transporter activity;amino acid transmembrane transport		3.273	4.13	3.785	3.736	4.3	4.377	4.568	4.2	4.142	4.257
ACA1_020850	L8GTC7		const				RasGEF domain containing protein	intracellular;guanyl-nucleotide exchange factor activity;small GTPase mediated signal transduction;positive regulation of GTPase activity;regulation of small GTPase mediated signal transduction		1.765	1.728	2.036	2.444	2.213	2.381	2.29	2.51	2.67	2.539
ACA1_020860	L8GTU5		const				Mitochondrial ribosomal protein, L38, putative	ribosome		5.054	5.67	5.606	5.398	5.001	4.83	4.866	5.205	5.101	5.028
ACA1_020870	L8GWH9		const				Large conductance mechanosensitive channel protein	integral component of membrane;ion channel activity;ion transmembrane transport		5.357	5.099	4.823	3.961	4.339	4.176	4.256	4.608	4.59	4.635
ACA1_020880	L8GU16		mid I				Protozoan/cyanobacterial globin family subfamily protein	iron ion binding;oxygen binding;heme binding;oxygen transport		6.015	4.437	4.483	4.42	5.223	5.239	5.385	5.586	5.63	5.522
ACA1_020900	L8GV03		mid I				Fbox domain containing protein	nucleus;cytoplasm;protein complex;protein binding;vasculature development;positive regulation of signal transduction;regulation of cellular biosynthetic process;positive regulation of protein ubiquitination;cellular protein metabolic process;single-organism cellular process;negative regulation of cellular process;regulation of nitrogen compound metabolic process;cellular response to stimulus		2.339	2.127	2.162	2.065	2.512	2.503	2.633	2.702	2.678	2.632
ACA1_020910	L8GTD2		mid I				RhoGEF domain containing protein	nucleus;cytoplasm;cell-cell junction;mitotic spindle;Rho guanyl-nucleotide exchange factor activity;protein binding;cell cycle;signal transduction;response to inorganic substance;cellular component assembly;activation of Rho GTPase activity;single-organism developmental process;regulation of protein kinase activity;positive regulation of cellular process;cell division;cellular response to chemica…		2.841	2.184	2.429	2.486	3.207	3.214	3.277	3.618	3.42	3.37
ACA1_020920	L8GTU9		const				Uncharacterized protein	NA		6.401	7.303	8.06	7.791	7.27	7.302	7.251	7.365	7.699	7.491
ACA1_020930	L8GWI2		const				Dual specificity phosphatase, catalytic domain containing protein	protein tyrosine phosphatase activity;protein tyrosine/serine/threonine phosphatase activity;peptidyl-tyrosine dephosphorylation		3.965	3.654	3.642	3.859	3.652	3.792	3.656	3.877	3.447	3.405
ACA1_020940	L8GU21		early I				Ankyrin repeat and Fbox domain containing protein	NA		3.794	4.492	4.443	4.328	2.271	2.394	2.265	2.69	2.639	2.611
ACA1_020950	L8GV10		const				Armadillo/betacatenin-like repeat domain containing protein (Fragment)	NA		5.103	4.891	4.911	5.118	4.376	4.383	4.31	4.034	4.154	4.361
ACA1_021580	L8HGR9		mid I				FGGAP repeat domain containing protein	carbohydrate binding		2.482	0.993	1.521	1.738	2.453	2.438	2.762	2.663	2.729	2.495
ACA1_021590	L8HIA8		const				Uncharacterized protein (Fragment)	carbohydrate binding		2.002	1.935	2.25	2.264	2.1	2.318	2.303	2.203	2.548	2.454
ACA1_021690	L8GJF5		const				Vesicle docking family protein (Fragment)	Golgi membrane;intracellular protein transport;vesicle fusion with Golgi apparatus		4.574	5.069	5.037	4.951	4.847	4.842	4.964	5.003	4.827	4.972
ACA1_021700	NA		const				NA	NA		5.709	6.815	6.632	6.686	6.545	6.586	6.539	6.851	7.037	6.869
ACA1_021810	L8GK97		const				Uncharacterized protein (Fragment)	NA		5.24	5.818	6.108	5.703	5.508	5.632	5.57	6.114	6.109	6.075
ACA1_021940	NA		mid I				NA	carbohydrate binding		2.554	1.135	1.516	1.342	2.002	2.132	2.278	2.319	2.508	2.364
ACA1_022040	L8GCM2		const				Uncharacterized protein	NA		3.592	4.176	3.777	4.069	3.666	3.412	3.651	3.701	3.655	3.677
ACA1_022080	L8GC83		const				Ankyrin repeat RhoGAP domain containing protein	intracellular;signal transduction		4.485	3.143	3.513	3.678	3.756	4.016	3.928	4.003	4.014	4.049
ACA1_022200	L8GP76		mid II				Uncharacterized protein	NA		6.562	5.561	5.425	5.413	5.978	5.757	5.677	5.003	4.932	5.04
ACA1_022220	L8GNU3		const				AcetylCoA carboxylase, carboxyltransferase component, putative	CoA carboxylase activity;transferase activity;metabolic process		6.108	6.577	6.333	6.413	5.862	5.851	5.838	5.8	5.986	6.047
ACA1_022330	L8GNZ7		const				Carbamoylphosphate synthase L chain, ATP-binding, putative	biotin carboxylase activity;ATP binding;CoA carboxylase activity;metal ion binding;metabolic process		6.763	6.793	6.89	6.894	6.395	6.357	6.357	6.942	6.918	6.869
ACA1_022360	L8GPX7		const				Uncharacterized protein (Fragment)	NA		2.643	2.71	2.213	2.448	2.828	3.038	3.173	3.199	2.912	2.958
ACA1_022700	L8H8W6		mid I				Leucine rich repeat containing protein	protein kinase activity;ATP binding;GTP binding;protein phosphorylation;small GTPase mediated signal transduction		3.979	2.481	2.627	2.821	3.901	4.111	4.124	4.434	4.386	4.218
ACA1_022710	L8H9V1		const				H(+)-transporting atpase family protein	proton-transporting V-type ATPase, V1 domain;ATP binding;hydrolase activity, acting on acid anhydrides, catalyzing transmembrane movement of substances;ATP hydrolysis coupled proton transport;intracellular signal transduction;ATP metabolic process		10.068	9.651	9.421	9.301	9.109	9.036	9.104	9.159	9.152	9.14
ACA1_022720	L8HC47		mid I				Uncharacterized protein (Fragment)	NA		4.156	3.981	4.056	4.02	4.286	4.177	4.217	4.23	4.264	4.314
ACA1_022850	L8HB57		mid I				Uncharacterized protein (Fragment)	binding		2.312	1.301	1.437	1.531	1.747	2.051	2.226	2.002	2.3	2.244
ACA1_023050	L8HEX7		const				Uncharacterized protein	hydrolase activity		3.62	3.482	3.532	3.425	3.458	3.645	3.645	3.714	3.631	3.789
ACA1_023110	L8HGE4		early I				Uncharacterized protein	hydrolase activity		3.302	3.227	3.745	3.297	2.394	2.136	2.326	2.378	2.273	2.634
ACA1_023390	L8GSJ7		const				ALG3 protein	endoplasmic reticulum;integral component of membrane;calcium ion binding;transferase activity, transferring hexosyl groups;single-organism carbohydrate metabolic process		3.612	3.417	3.56	3.722	3.643	3.725	3.649	3.768	3.841	3.803
ACA1_023810	L8GRX0		early I				Eukaryotic translation initiation factor 5A (eIF-5A)	translation initiation factor activity;translation elongation factor activity;ribosome binding;translational initiation;translational frameshifting;peptidyl-lysine modification to peptidyl-hypusine;positive regulation of translational elongation;positive regulation of translational termination		11.157	11.298	11.263	11.33	10.353	10.234	10.279	10.407	10.471	10.498
ACA1_023820	L8GSF0		const				Nuclease domain containing protein	cytoplasm;RISC complex;nucleic acid binding;hydrolase activity, acting on ester bonds;metabolic process;gene silencing by RNA		6.933	5.84	5.528	6.025	6.607	6.757	6.785	6.809	6.942	6.772
ACA1_023830	L8GV04		mid I				Uncharacterized protein	membrane		4.325	3.206	3.303	3.255	4.127	3.943	4.053	4.37	4.124	3.986
ACA1_023850	L8GTK1		const				Tyrosine kinase, putative	protein tyrosine kinase activity;ATP binding;response to glucose;positive regulation of abscisic acid-activated signaling pathway;peptidyl-tyrosine phosphorylation;single-organism process		3.726	4.303	4.284	4.273	4.494	4.511	4.564	4.658	4.513	4.746
ACA1_023860	L8GRX5		const				Uncharacterized protein	NA		3.764	4.297	4.067	4.347	4.706	4.609	4.53	4.882	4.825	4.706
ACA1_023870	L8GSF7		const				Peptidase, putative	hydrolase activity;metabolic process		5.667	5.193	5.177	5.372	5.709	5.679	5.715	5.859	6.049	6.004
[truncated: 11,747 more rows]
